# Supplementary material for: Modelling the number of antenatal care visits in Bangladesh to determine the risk factors for reduced antenatal care attendance
Source: PLoS One. 2020 Jan 24;15(1):e0228215. doi: 10.1371/journal.pone.0228215 (PMC6980537; doi:10.1371/journal.pone.0228215)
Supplement: S1 File — (CSV) [file pone.0228215.s001.csv]

	n_ANC	PSU	RURAL	DIVISION	WE	PE	SES	WMS	PW	HCDM
1	2	1	1	1	1	1	1	0	1	1
2	1	1	1	1	0	0	1	0	1	1
3	6	1	1	1	1	1	2	1	1	1
4	4	1	1	1	1	1	2	0	1	3
5	0	1	1	1	1	1	2	0	1	2
6	3	1	1	1	1	1	1	0	1	2
7	3	1	1	1	2	1	1	0	1	2
8	4	1	1	1	2	2	1	0	1	2
9	4	2	1	1	3	3	4	0	1	2
10	4	2	1	1	3	3	2	0	1	3
11	1	2	1	1	2	3	3	0	1	3
12	0	2	1	1	1	1	2	0	1	3
13	2	2	1	1	1	1	2	0	1	2
14	5	2	1	1	2	1	1	0	1	2
15	2	2	1	1	2	1	2	0	1	2
16	2	3	1	1	1	1	1	0	1	1
17	0	3	1	1	0	0	2	0	0	3
18	5	3	1	1	2	2	2	0	1	3
19	4	3	1	1	1	1	2	0	1	3
20	3	4	1	1	2	2	4	2	1	3
21	2	4	1	1	1	1	2	0	1	1
22	3	4	1	1	2	1	3	0	1	3
23	4	4	1	1	3	3	3	0	1	3
24	5	4	1	1	2	2	4	0	1	4
25	4	4	1	1	1	1	3	0	1	3
26	1	5	1	1	0	1	1	0	1	3
27	7	6	1	1	2	2	1	0	1	3
28	3	6	1	1	1	1	2	0	1	3
29	5	6	1	1	2	2	5	2	1	2
30	8	6	1	1	2	1	2	0	1	2
31	4	6	1	1	2	1	1	0	1	3
32	8	6	1	1	1	1	1	0	1	2
33	0	6	1	1	1	0	1	0	1	2
34	4	6	1	1	1	2	3	0	1	4
35	2	7	1	1	2	2	3	0	0	3
36	2	7	1	1	2	1	2	2	1	2
37	2	7	1	1	2	1	4	2	1	1
38	2	7	1	1	1	1	5	2	1	3
39	1	7	1	1	1	2	4	2	0	1
40	0	7	1	1	1	1	1	0	1	2
41	3	7	1	1	3	2	4	2	1	2
42	5	7	1	1	2	2	3	2	1	2
43	2	7	1	1	2	2	2	2	1	3
44	0	8	1	1	1	0	2	0	0	2
45	1	8	1	1	2	1	3	2	0	1
46	2	8	1	1	2	3	3	0	1	2
47	9	8	1	1	1	1	1	2	1	2
48	7	8	1	1	1	0	1	2	1	3
49	2	8	1	1	2	2	3	0	1	2
50	9	9	1	1	3	2	4	2	1	4
51	3	9	1	1	2	1	3	1	1	4
52	3	9	1	1	2	1	3	0	1	2
53	3	9	1	1	2	2	2	2	1	3
54	0	10	1	1	2	2	4	2	1	4
55	0	10	1	1	1	1	1	2	1	2
56	3	10	1	1	2	1	3	1	1	3
57	2	10	1	1	2	1	2	0	1	2
58	1	10	1	1	1	2	1	0	0	3
59	7	10	1	1	1	2	1	1	1	3
60	8	10	1	1	1	1	1	1	1	3
61	0	11	1	1	1	1	2	0	1	2
62	0	11	1	1	2	1	4	2	1	1
63	2	11	1	1	3	2	4	2	1	2
64	2	11	1	1	2	2	4	2	1	2
65	2	11	1	1	1	0	3	0	0	2
66	2	11	1	1	2	1	2	0	1	2
67	0	11	1	1	2	2	1	0	1	2
68	0	11	1	1	2	2	2	0	1	3
69	0	11	1	1	1	0	2	0	1	2
70	4	11	1	1	2	2	4	2	1	4
71	8	12	1	1	2	1	3	2	1	2
72	3	12	1	1	3	2	3	2	1	2
73	2	12	1	1	1	0	1	1	1	3
74	2	12	1	1	2	2	2	1	1	2
75	3	12	1	1	3	3	4	2	1	1
76	0	12	1	1	3	3	3	1	1	1
77	1	13	1	1	1	0	3	0	1	3
78	2	13	1	1	2	2	2	0	1	2
79	0	13	1	1	2	1	2	2	1	4
80	4	13	1	1	2	2	4	2	1	3
81	6	13	1	1	1	1	3	2	1	4
82	2	13	1	1	2	1	3	0	0	2
83	7	13	1	1	3	3	4	2	1	2
84	9	13	1	1	2	0	2	2	1	2
85	6	13	1	1	2	2	3	2	1	3
86	2	14	1	1	1	2	4	2	1	1
87	3	14	1	1	2	3	5	2	1	2
88	0	14	1	1	2	0	2	0	1	2
89	0	14	1	1	1	0	3	2	0	2
90	3	14	1	1	2	2	5	2	1	2
91	4	14	1	1	2	1	3	2	1	1
92	7	14	1	1	2	3	4	0	1	2
93	0	14	1	1	2	1	3	2	1	1
94	2	14	1	1	3	3	3	2	1	2
95	7	14	1	1	2	0	4	2	1	2
96	2	14	1	1	1	1	5	2	1	1
97	8	14	1	1	3	2	4	2	1	3
98	0	15	1	1	1	1	1	0	1	2
99	0	15	1	1	0	1	2	0	1	3
100	3	15	1	1	0	0	2	0	1	2
101	2	15	1	1	1	0	1	1	1	3
102	0	16	1	1	1	1	2	0	1	3
103	0	16	1	1	1	1	2	0	1	4
104	0	16	1	1	0	1	1	0	1	2
105	0	16	1	1	1	1	2	0	1	3
106	0	16	1	1	2	2	2	0	0	3
107	2	16	1	1	2	2	2	0	1	3
108	2	16	1	1	1	0	2	0	1	3
109	0	17	1	1	2	0	2	2	1	2
110	0	17	1	1	2	1	3	0	1	2
111	1	17	1	1	2	3	3	0	1	3
112	1	17	1	1	2	2	3	2	1	3
113	0	17	1	1	1	0	3	0	1	2
114	0	17	1	1	1	0	4	2	1	4
115	1	18	1	1	2	2	3	2	1	3
116	3	18	1	1	1	1	2	0	1	4
117	1	18	1	1	2	2	3	0	0	2
118	4	19	1	1	2	1	4	2	1	2
119	1	19	1	1	1	1	1	0	0	1
120	3	19	1	1	2	2	3	1	0	3
121	3	19	1	1	3	3	3	2	1	2
122	1	19	1	1	2	2	3	0	1	3
123	2	19	1	1	2	1	3	0	1	3
124	1	19	1	1	1	2	3	1	1	2
125	3	20	1	1	0	0	1	0	0	2
126	1	20	1	1	0	2	1	0	1	3
127	1	20	1	1	0	1	1	0	0	3
128	0	20	1	1	2	1	1	0	1	3
129	0	20	1	1	1	1	1	0	1	3
130	0	20	1	1	1	0	2	0	1	2
131	2	20	1	1	2	0	1	0	1	2
132	7	21	1	1	1	1	2	0	1	2
133	2	22	1	1	0	0	3	0	1	2
134	0	22	1	1	0	0	2	0	0	3
135	0	22	1	1	1	1	2	0	1	2
136	0	22	1	1	1	1	1	0	1	3
137	3	22	1	1	2	2	2	0	1	2
138	8	22	1	1	1	1	2	0	1	2
139	1	22	1	1	0	1	1	0	1	2
140	2	22	1	1	0	1	1	0	0	2
141	0	22	1	1	1	0	1	0	1	2
142	1	22	1	1	0	1	1	0	1	2
143	2	23	1	1	2	2	2	0	1	2
144	2	23	1	1	2	1	2	0	1	2
145	0	23	1	1	1	2	1	0	1	3
146	1	23	1	1	1	1	1	0	1	3
147	0	23	1	1	2	2	3	2	0	3
148	2	23	1	1	1	2	1	0	1	2
149	1	23	1	1	2	2	1	0	1	3
150	0	23	1	1	0	0	1	0	1	4
151	4	24	1	1	3	3	2	0	1	2
152	0	24	1	1	1	0	1	0	1	3
153	0	24	1	1	1	1	1	0	1	3
154	0	24	1	1	1	1	1	0	1	3
155	0	24	1	1	1	0	2	0	1	3
156	0	24	1	1	2	1	1	0	1	3
157	0	24	1	1	2	0	1	0	1	3
158	0	24	1	1	1	1	1	0	1	3
159	0	24	1	1	2	1	1	0	1	3
160	0	24	1	1	2	1	1	0	1	3
161	0	24	1	1	1	2	1	0	1	4
162	0	24	1	1	1	0	1	0	1	1
163	0	24	1	1	1	0	1	0	0	3
164	0	24	1	1	1	2	1	0	1	3
165	0	24	1	1	1	1	1	0	1	3
166	1	25	1	1	2	2	2	0	1	1
167	4	25	1	1	2	1	1	0	1	2
168	3	25	1	1	1	2	1	0	1	1
169	1	25	1	1	1	0	1	0	1	3
170	0	25	1	1	0	0	2	0	0	3
171	0	25	1	1	0	0	1	0	1	3
172	1	25	1	1	0	0	1	0	1	3
173	0	25	1	1	0	0	1	0	1	3
174	0	25	1	1	2	2	3	0	1	2
175	2	26	1	1	1	1	4	0	0	2
176	0	26	1	1	2	2	1	0	1	1
177	0	26	1	1	2	3	2	0	1	3
178	0	26	1	1	1	1	1	0	1	2
179	2	26	1	1	0	2	1	0	1	2
180	1	26	1	1	1	3	2	0	1	2
181	3	26	1	1	1	1	1	0	0	3
182	4	26	1	1	2	3	2	0	1	2
183	0	26	1	1	0	2	2	0	1	2
184	3	27	1	1	1	1	4	0	1	1
185	0	27	1	1	1	1	1	0	1	3
186	4	27	1	1	2	2	2	0	1	3
187	3	27	1	1	2	0	2	0	1	1
188	0	27	1	1	0	0	2	0	1	1
189	0	27	1	1	2	2	2	0	1	3
190	5	27	1	1	2	1	2	0	1	3
191	3	28	1	1	2	1	2	0	1	3
192	2	28	1	1	1	0	2	0	1	2
193	4	28	1	1	0	0	1	0	1	2
194	0	28	1	1	0	1	1	0	1	2
195	4	28	1	1	0	0	1	0	1	2
196	4	28	1	1	1	0	1	0	1	2
197	0	28	1	1	1	0	1	0	1	2
198	4	28	1	1	2	0	1	0	1	2
199	3	28	1	1	0	0	1	0	1	2
200	2	28	1	1	2	3	2	2	1	2
201	2	28	1	1	2	0	2	0	0	3
202	0	28	1	1	2	1	1	0	1	2
203	3	29	1	1	2	1	3	0	1	3
204	5	29	1	1	2	2	2	0	1	4
205	2	29	1	1	2	1	2	0	1	2
206	3	29	1	1	0	1	2	0	0	2
207	2	29	1	1	3	2	3	0	1	2
208	5	29	1	1	2	2	3	0	1	2
209	0	29	1	1	2	1	2	0	1	3
210	6	29	1	1	2	1	1	0	1	2
211	0	29	1	1	0	0	1	0	1	1
212	0	29	1	1	1	1	2	0	1	2
213	3	29	1	1	1	1	4	0	1	2
214	2	30	1	1	2	2	3	2	1	1
215	2	30	1	1	2	1	2	2	1	2
216	1	30	1	1	1	2	4	2	1	1
217	9	30	1	1	2	2	3	2	1	2
218	2	31	1	1	0	1	2	0	0	2
219	0	31	1	1	1	0	1	0	1	3
220	0	31	1	1	2	1	1	0	1	2
221	0	31	1	1	1	1	3	1	0	2
222	3	31	1	1	1	2	1	0	1	2
223	3	32	1	1	2	2	2	1	1	1
224	2	32	1	1	2	3	4	2	1	1
225	4	32	1	1	1	1	2	0	1	1
226	1	32	1	1	2	2	3	0	1	1
227	4	32	1	1	2	2	5	0	1	3
228	3	32	1	1	2	3	3	0	1	2
229	1	33	1	1	2	2	4	0	1	4
230	0	33	1	1	2	3	3	0	1	4
231	0	33	1	1	1	1	3	1	1	2
232	1	33	1	1	1	1	3	0	0	2
233	0	33	1	1	1	1	3	0	1	3
234	2	33	1	1	2	2	3	0	1	2
235	3	33	1	1	2	2	4	2	1	4
236	1	33	1	1	2	3	2	0	1	2
237	0	33	1	1	0	2	1	0	0	2
238	1	34	1	1	2	1	1	0	1	3
239	7	34	1	1	1	1	1	0	1	2
240	3	34	1	1	2	2	4	0	1	4
241	0	34	1	1	1	0	2	0	1	3
242	5	34	1	1	2	3	2	0	1	1
243	1	34	1	1	2	2	2	0	1	2
244	0	34	1	1	3	3	2	0	1	3
245	0	34	1	1	1	1	1	0	1	2
246	3	34	1	1	2	1	3	2	0	1
247	3	35	1	1	1	1	3	2	1	3
248	1	35	1	1	2	2	2	1	1	2
249	3	35	1	1	2	2	3	2	1	3
250	1	35	1	1	3	3	1	1	1	3
251	0	35	1	1	2	1	2	0	1	2
252	2	35	1	1	1	1	2	0	1	3
253	3	35	1	1	1	0	1	0	1	4
254	1	36	1	1	1	2	2	0	1	4
255	1	36	1	1	1	2	2	0	1	1
256	4	36	1	1	3	3	2	0	1	3
257	0	36	1	1	2	1	2	0	1	1
258	1	36	1	1	2	1	1	0	1	2
259	1	37	1	1	3	2	2	1	1	1
260	2	37	1	1	2	2	2	0	1	1
261	1	37	1	1	2	3	4	0	0	2
262	1	37	1	1	0	0	4	2	0	3
263	8	37	1	1	1	2	4	2	1	3
264	3	37	1	1	2	2	2	2	1	1
265	4	37	1	1	2	2	3	2	1	1
266	3	37	1	1	3	3	3	2	1	1
267	2	37	1	1	1	2	2	1	1	2
268	4	37	1	1	3	2	3	2	1	3
269	2	37	1	1	2	0	2	0	1	1
270	0	37	1	1	2	2	3	1	1	3
271	3	37	1	1	3	2	4	1	1	3
272	1	37	1	1	1	1	4	2	1	1
273	0	37	1	1	2	1	3	1	1	3
274	4	38	1	1	1	0	1	1	0	3
275	2	38	1	1	1	2	1	2	1	1
276	0	38	1	1	1	1	2	2	1	2
277	2	38	1	1	2	2	4	2	1	3
278	4	38	1	1	2	2	3	1	1	4
279	2	38	1	1	2	1	2	2	1	3
280	2	38	1	1	1	1	1	0	0	3
281	2	38	1	1	2	1	2	0	1	1
282	0	38	1	1	1	1	1	0	1	2
283	2	38	1	1	2	2	1	0	1	1
284	1	39	1	1	0	0	1	0	0	3
285	6	39	1	1	1	0	3	0	1	3
286	5	39	1	1	2	2	3	2	1	3
287	0	39	1	1	1	1	3	0	0	3
288	2	39	1	1	2	1	3	0	1	3
289	2	39	1	1	1	1	3	1	1	4
290	1	39	1	1	2	3	3	2	0	2
291	4	39	1	1	0	0	1	0	1	1
292	3	40	1	1	2	1	1	0	1	2
293	2	40	1	1	1	0	2	0	1	2
294	2	40	1	1	1	1	2	0	0	2
295	1	40	1	1	0	0	1	0	0	3
296	1	40	1	1	1	1	2	0	0	3
297	0	40	1	1	2	1	1	0	1	2
298	6	40	1	1	2	1	3	0	1	4
299	2	40	1	1	2	1	2	0	1	2
300	1	40	1	1	1	2	3	0	1	3
301	5	40	1	1	2	1	2	0	1	3
302	4	40	1	1	2	2	3	0	1	2
303	3	41	1	1	1	1	2	0	1	3
304	3	41	1	1	2	1	2	0	1	4
305	3	41	1	1	2	1	3	0	1	2
306	1	41	1	1	0	0	2	0	0	3
307	1	41	1	1	2	1	1	0	1	2
308	10	41	1	1	2	0	2	0	1	3
309	3	41	1	1	1	2	1	0	1	4
310	0	42	1	1	2	2	2	1	1	4
311	4	42	1	1	1	1	1	0	1	3
312	0	42	1	1	1	1	1	0	1	3
313	0	42	1	1	1	1	2	0	1	2
314	1	42	1	1	2	1	2	0	0	3
315	3	42	1	1	1	0	2	0	1	2
316	0	42	1	1	1	1	2	0	1	2
317	0	42	1	1	0	0	1	0	0	2
318	1	43	1	1	1	1	1	0	1	4
319	0	43	1	1	0	1	1	0	1	2
320	1	43	1	1	2	2	3	2	1	4
321	5	43	1	1	1	2	3	2	1	3
322	1	43	1	1	1	1	3	0	0	2
323	3	43	1	1	0	2	2	0	1	3
324	2	43	1	1	3	3	2	2	1	2
325	7	43	1	1	1	2	3	2	1	2
326	3	43	1	1	2	2	4	0	1	1
327	5	43	1	1	2	2	5	2	1	4
328	10	43	1	1	3	3	5	2	1	3
329	3	44	1	1	2	2	3	2	1	2
330	2	44	1	1	2	2	2	1	1	3
331	1	44	1	1	2	2	3	0	1	1
332	1	44	1	1	1	2	2	0	1	2
333	1	44	1	1	2	2	3	0	1	2
334	5	45	1	1	2	2	3	2	1	3
335	0	45	1	1	2	1	1	0	1	3
336	4	45	1	1	2	2	3	0	1	3
337	1	46	1	1	1	1	2	1	1	2
338	0	46	1	1	2	2	3	0	1	2
339	2	46	1	1	2	2	2	0	1	2
340	2	46	1	1	2	3	2	2	1	1
341	1	46	1	1	2	2	2	0	1	3
342	2	46	1	1	2	1	4	0	1	2
343	2	46	1	1	1	1	4	0	1	2
344	0	47	1	1	1	1	2	0	0	1
345	3	47	1	1	1	1	2	0	0	3
346	2	47	1	1	2	1	3	2	1	2
347	4	47	1	1	2	1	2	0	1	2
348	0	47	1	1	2	1	2	0	1	1
349	2	47	1	1	3	1	3	2	1	3
350	0	47	1	1	1	1	2	0	0	1
351	6	47	1	1	2	1	2	0	0	3
352	1	48	1	1	2	2	2	0	1	3
353	1	48	1	1	1	0	1	0	1	2
354	1	48	1	1	2	3	3	0	1	4
355	3	48	1	1	1	2	4	0	1	3
356	1	48	1	1	1	2	2	0	1	2
357	1	48	1	1	2	2	2	0	1	3
358	3	49	1	1	1	1	1	0	1	1
359	0	49	1	1	2	2	3	0	1	1
360	3	49	1	1	3	2	3	2	1	1
361	1	49	1	1	1	1	3	2	1	4
362	0	49	1	1	2	2	2	1	1	2
363	0	49	1	1	1	1	2	0	1	1
364	2	49	1	1	2	2	3	0	1	3
365	6	49	1	1	3	2	3	0	1	4
366	1	49	1	1	1	1	3	0	1	4
367	3	49	1	1	2	2	1	0	1	2
368	1	50	1	1	2	1	2	0	1	3
369	0	50	1	1	1	1	1	0	1	3
370	2	50	1	1	1	2	2	2	1	3
371	5	50	1	1	2	1	4	0	1	2
372	0	50	1	1	1	1	2	0	1	1
373	0	51	0	1	2	1	2	2	1	3
374	4	51	0	1	3	2	4	2	1	1
375	2	51	0	1	2	3	3	2	1	1
376	2	51	0	1	2	1	4	2	1	4
377	6	51	0	1	2	3	4	1	1	1
378	3	52	0	1	2	2	5	2	0	3
379	0	52	0	1	2	0	3	0	1	3
380	5	52	0	1	3	1	5	2	1	1
381	4	52	0	1	2	2	4	2	1	3
382	6	52	0	1	3	3	5	2	1	2
383	0	52	0	1	1	0	4	2	1	1
384	20	53	0	1	3	2	5	2	0	3
385	4	53	0	1	3	3	5	2	1	3
386	4	54	0	1	2	2	1	0	1	3
387	1	54	0	1	1	1	2	2	1	2
388	1	54	0	1	2	1	4	2	1	3
389	0	54	0	1	2	1	4	2	1	2
390	0	54	0	1	1	1	4	2	1	4
391	1	54	0	1	1	2	4	2	1	3
392	0	54	0	1	2	0	4	2	1	1
393	3	55	0	1	2	2	5	2	1	3
394	8	55	0	1	3	3	5	2	1	2
395	2	55	0	1	2	0	5	2	1	1
396	6	55	0	1	3	3	5	2	1	2
397	2	56	0	1	0	1	2	2	1	2
398	2	56	0	1	2	1	5	2	1	3
399	2	56	0	1	2	2	4	2	1	3
400	4	56	0	1	3	2	3	0	1	2
401	11	56	0	1	2	2	3	2	1	3
402	7	56	0	1	2	3	5	0	1	2
403	2	56	0	1	1	2	4	0	1	3
404	4	56	0	1	2	2	3	1	1	2
405	3	56	0	1	1	2	3	2	1	2
406	2	56	0	1	2	1	3	2	1	2
407	3	56	0	1	2	3	5	2	1	2
408	0	57	0	1	2	1	2	0	1	2
409	0	57	0	1	1	1	1	0	1	3
410	0	57	0	1	0	0	1	0	1	2
411	0	57	0	1	2	0	1	0	1	3
412	0	57	0	1	1	0	1	0	1	3
413	1	57	0	1	2	2	2	0	1	3
414	2	57	0	1	3	3	2	1	1	2
415	0	57	0	1	1	1	1	2	1	3
416	0	57	0	1	2	1	1	1	1	1
417	1	57	0	1	1	1	1	0	1	2
418	0	57	0	1	2	2	1	0	0	2
419	0	57	0	1	2	1	2	0	1	3
420	2	57	0	1	2	0	1	0	1	2
421	3	57	0	1	1	1	2	0	1	3
422	5	58	0	1	0	0	2	2	1	2
423	1	58	0	1	2	3	2	0	1	3
424	5	58	0	1	0	0	2	0	1	3
425	2	58	0	1	2	2	1	0	1	3
426	2	58	0	1	3	3	4	0	1	2
427	0	58	0	1	1	3	4	0	1	2
428	3	58	0	1	2	2	4	2	1	2
429	2	58	0	1	3	2	3	2	1	3
430	0	58	0	1	2	2	3	0	1	2
431	0	58	0	1	0	0	1	0	1	3
432	3	58	0	1	1	1	1	0	1	2
433	6	58	0	1	0	0	1	0	1	2
434	4	59	0	1	3	3	5	2	1	3
435	9	59	0	1	3	0	5	1	1	1
436	3	59	0	1	3	3	5	0	1	2
437	2	59	0	1	3	2	5	2	1	3
438	3	59	0	1	3	3	4	2	1	2
439	4	59	0	1	3	2	5	2	1	4
440	4	59	0	1	2	2	4	1	0	2
441	9	59	0	1	3	3	5	2	1	3
442	3	60	0	1	3	3	5	2	1	3
443	2	60	0	1	1	1	3	1	1	2
444	4	60	0	1	2	2	5	2	1	2
445	3	60	0	1	1	2	4	2	1	4
446	2	61	0	1	3	2	2	0	1	1
447	1	61	0	1	1	1	1	2	1	2
448	2	61	0	1	1	1	2	0	1	3
449	0	61	0	1	1	0	1	0	1	3
450	2	61	0	1	1	0	1	0	1	3
451	1	61	0	1	1	0	2	0	1	3
452	2	61	0	1	2	3	4	2	1	1
453	2	62	0	1	2	3	4	1	1	3
454	1	62	0	1	1	1	2	2	1	3
455	4	62	0	1	2	2	4	2	1	2
456	4	62	0	1	3	2	2	2	1	2
457	1	62	0	1	2	2	4	1	1	4
458	5	62	0	1	2	3	4	2	1	3
459	1	62	0	1	2	0	2	2	0	3
460	1	62	0	1	2	1	3	0	1	4
461	1	62	0	1	1	1	5	2	1	2
462	2	62	0	1	1	1	5	0	1	2
463	3	62	0	1	1	1	3	1	1	1
464	3	62	0	1	2	1	4	1	1	1
465	0	62	0	1	1	0	3	2	1	3
466	2	63	0	1	2	1	2	0	1	2
467	2	63	0	1	2	2	1	2	1	3
468	2	63	0	1	1	2	2	2	1	3
469	0	63	0	1	2	1	3	0	1	2
470	2	64	0	1	2	1	2	0	1	4
471	4	64	0	1	3	2	4	2	1	4
472	2	64	0	1	2	2	1	0	1	3
473	2	64	0	1	2	2	2	2	1	3
474	2	64	0	1	1	2	2	2	1	4
475	4	64	0	1	1	1	2	2	1	2
476	9	64	0	1	1	1	2	0	0	1
477	2	64	0	1	3	2	3	2	1	2
478	10	65	0	1	3	3	5	2	1	1
479	4	65	0	1	1	0	4	2	1	2
480	7	66	0	1	2	2	5	2	1	2
481	4	66	0	1	3	3	5	2	1	2
482	3	66	0	1	2	1	4	2	1	2
483	4	66	0	1	1	1	4	2	1	3
484	5	66	0	1	3	3	5	2	1	2
485	4	66	0	1	3	3	5	2	1	2
486	2	67	0	1	0	1	3	2	1	1
487	0	67	0	1	1	0	4	2	1	1
488	3	67	0	1	2	3	4	2	1	2
489	0	67	0	1	1	2	3	2	0	2
490	1	67	0	1	2	1	4	2	1	3
491	0	68	0	1	2	2	5	2	1	2
492	5	68	0	1	3	3	5	2	1	2
493	2	68	0	1	1	2	4	2	1	3
494	6	68	0	1	3	3	5	2	1	3
495	3	68	0	1	2	1	4	2	1	1
496	8	68	0	1	2	2	4	2	1	3
497	10	69	0	1	1	1	4	2	1	2
498	7	69	0	1	3	3	5	2	1	2
499	0	69	0	1	0	1	4	2	1	1
500	8	69	0	1	3	3	5	2	1	3
501	4	69	0	1	2	2	5	1	1	3
502	4	69	0	1	2	2	4	2	1	2
503	5	70	0	1	2	2	5	2	1	2
504	2	70	0	1	2	3	5	2	1	1
505	6	70	0	1	2	0	5	0	1	2
506	3	70	0	1	2	2	5	2	1	2
507	6	70	0	1	3	3	5	2	1	1
508	6	70	0	1	2	3	5	2	0	2
509	4	70	0	1	3	3	5	2	1	3
510	1	71	0	1	2	1	5	2	0	2
511	4	71	0	1	1	0	4	2	1	3
512	2	71	0	1	3	3	5	0	1	2
513	0	71	0	1	2	2	4	2	1	1
514	1	71	0	1	1	2	3	2	0	1
515	0	71	0	1	2	1	4	2	0	1
516	2	71	0	1	2	1	3	2	1	2
517	5	71	0	1	3	2	5	2	1	3
518	4	71	0	1	1	0	4	2	0	1
519	7	71	0	1	2	3	4	2	1	3
520	4	72	0	1	3	3	5	2	1	2
521	5	72	0	1	2	3	5	1	0	3
522	0	72	0	1	2	0	3	2	1	3
523	3	72	0	1	2	3	5	2	1	3
524	7	72	0	1	2	2	5	2	1	4
525	4	72	0	1	2	3	5	2	1	1
526	5	72	0	1	2	2	5	2	1	3
527	5	72	0	1	3	3	4	2	1	2
528	0	72	0	1	2	2	3	1	1	2
529	3	72	0	1	3	2	4	2	1	1
530	8	72	0	1	3	3	5	2	1	2
531	1	72	0	1	3	2	5	2	1	1
532	2	72	0	1	3	3	5	0	1	2
533	1	73	1	2	2	2	2	0	1	2
534	4	73	1	2	2	2	4	2	1	2
535	6	73	1	2	1	2	2	2	1	3
536	4	73	1	2	0	2	2	0	1	2
537	0	74	1	2	0	1	1	0	1	1
538	3	74	1	2	2	2	4	2	1	4
539	4	74	1	2	2	3	5	2	1	2
540	2	74	1	2	2	2	5	2	1	2
541	2	74	1	2	2	2	4	2	1	1
542	5	74	1	2	2	2	3	2	1	1
543	3	74	1	2	2	2	4	2	1	4
544	9	74	1	2	2	2	5	2	1	2
545	3	74	1	2	1	0	3	0	0	1
546	0	74	1	2	0	1	4	2	1	1
547	2	74	1	2	2	2	4	2	1	3
548	2	74	1	2	2	1	2	1	1	2
549	1	75	1	2	2	2	3	2	1	3
550	7	75	1	2	2	1	4	1	1	2
551	2	75	1	2	2	2	3	2	1	1
552	4	75	1	2	3	2	5	2	1	1
553	0	75	1	2	1	2	4	1	1	2
554	3	76	1	2	1	0	2	2	1	1
555	0	76	1	2	1	0	3	0	0	2
556	2	76	1	2	2	1	5	2	1	1
557	0	76	1	2	0	0	4	0	0	3
558	4	76	1	2	2	1	4	2	1	1
559	2	76	1	2	2	0	3	1	1	3
560	0	76	1	2	1	0	3	0	1	2
561	2	77	1	2	2	1	4	0	0	4
562	2	77	1	2	1	0	4	0	1	1
563	0	77	1	2	1	2	3	0	0	2
564	0	77	1	2	0	0	4	2	0	2
565	0	77	1	2	2	1	2	2	1	2
566	7	77	1	2	2	2	4	2	1	4
567	1	77	1	2	2	2	4	2	1	2
568	3	77	1	2	2	1	5	2	1	4
569	3	77	1	2	2	2	4	2	1	4
570	2	77	1	2	2	1	3	2	0	2
571	2	77	1	2	2	2	2	0	1	2
572	3	77	1	2	2	1	4	2	1	4
573	0	78	1	2	0	0	2	0	0	2
574	0	78	1	2	0	0	1	0	0	2
575	1	78	1	2	1	2	2	0	1	2
576	2	78	1	2	0	1	1	0	1	2
577	0	78	1	2	0	1	3	0	0	1
578	2	78	1	2	2	2	3	0	1	1
579	3	78	1	2	0	0	1	0	0	2
580	1	78	1	2	1	1	1	0	1	3
581	2	78	1	2	1	1	4	2	1	2
582	0	78	1	2	1	0	1	0	1	2
583	3	78	1	2	2	2	4	2	1	2
584	1	78	1	2	1	0	1	2	1	2
585	0	78	1	2	2	0	2	2	1	4
586	0	79	1	2	0	0	1	0	1	4
587	0	79	1	2	1	2	1	0	1	3
588	2	79	1	2	0	1	1	0	1	4
589	0	79	1	2	1	0	2	0	1	2
590	3	79	1	2	2	2	3	2	1	2
591	1	79	1	2	1	2	1	0	1	1
592	2	79	1	2	1	0	1	0	1	4
593	2	79	1	2	1	0	1	0	1	2
594	2	79	1	2	0	1	1	0	1	3
595	0	79	1	2	0	0	2	0	0	3
596	1	80	1	2	2	2	5	2	1	2
597	2	80	1	2	1	1	1	0	0	3
598	2	80	1	2	1	1	2	1	1	2
599	4	80	1	2	2	3	5	2	1	2
600	1	80	1	2	0	0	1	0	1	2
601	0	80	1	2	1	0	2	0	1	1
602	0	80	1	2	0	0	1	0	1	2
603	0	80	1	2	1	0	2	2	1	2
604	0	80	1	2	1	1	1	0	1	2
605	0	80	1	2	1	1	3	0	1	2
606	2	80	1	2	2	0	4	2	1	4
607	2	80	1	2	2	2	3	0	1	3
608	6	80	1	2	1	2	3	2	1	3
609	2	80	1	2	2	2	3	2	1	3
610	2	80	1	2	1	2	3	1	1	2
611	1	80	1	2	1	1	4	2	1	4
612	2	81	1	2	3	2	4	2	1	3
613	0	81	1	2	3	2	3	2	1	1
614	6	81	1	2	3	1	3	0	1	2
615	1	81	1	2	2	2	4	2	1	2
616	3	81	1	2	1	1	1	0	0	2
617	2	81	1	2	2	2	5	1	0	4
618	2	81	1	2	2	2	4	2	1	1
619	1	81	1	2	1	2	4	2	1	2
620	1	81	1	2	2	3	5	2	1	1
621	8	81	1	2	2	3	5	2	1	2
622	4	81	1	2	1	1	2	2	1	2
623	1	81	1	2	2	2	5	0	1	2
624	3	81	1	2	2	2	1	0	1	3
625	3	81	1	2	2	2	3	1	1	3
626	2	81	1	2	1	0	1	0	0	2
627	0	82	1	2	2	1	2	0	1	2
628	0	82	1	2	0	1	2	2	1	3
629	0	82	1	2	0	1	2	1	1	2
630	0	82	1	2	1	1	3	2	1	3
631	0	82	1	2	0	1	4	2	1	4
632	0	82	1	2	0	1	3	2	1	3
633	3	82	1	2	2	2	3	2	1	3
634	0	82	1	2	2	2	1	0	1	2
635	4	82	1	2	1	0	2	0	1	4
636	9	82	1	2	2	0	3	0	1	3
637	0	82	1	2	3	1	2	0	1	4
638	2	83	1	2	3	2	4	2	1	2
639	10	83	1	2	3	3	4	2	1	1
640	0	83	1	2	2	2	4	0	1	1
641	1	83	1	2	0	0	2	0	1	2
642	2	83	1	2	2	2	4	0	1	1
643	4	83	1	2	2	1	4	2	1	1
644	1	83	1	2	3	2	3	0	1	4
645	2	83	1	2	2	3	3	2	1	2
646	1	83	1	2	2	1	4	2	1	2
647	5	84	1	2	2	1	3	2	1	2
648	0	84	1	2	2	1	2	2	0	2
649	0	84	1	2	1	1	1	1	1	4
650	1	84	1	2	2	2	4	0	1	2
651	0	84	1	2	1	1	3	2	1	1
652	2	84	1	2	2	2	3	1	1	1
653	1	84	1	2	3	1	2	2	1	2
654	3	84	1	2	2	2	3	0	1	2
655	1	84	1	2	2	1	2	0	1	2
656	3	84	1	2	2	3	4	1	1	2
657	3	85	1	2	2	0	2	0	1	2
658	6	85	1	2	3	3	4	2	1	2
659	0	85	1	2	0	1	1	1	1	2
660	3	85	1	2	2	1	3	2	0	1
661	4	85	1	2	1	1	2	2	1	3
662	4	85	1	2	2	3	5	2	0	2
663	5	86	1	2	2	3	3	2	1	1
664	2	86	1	2	1	1	4	0	1	2
665	4	86	1	2	2	2	3	2	1	2
666	3	86	1	2	1	1	3	2	1	2
667	8	86	1	2	2	1	3	2	1	2
668	10	86	1	2	2	3	4	2	1	3
669	10	86	1	2	2	2	4	2	1	4
670	7	86	1	2	2	2	4	2	1	4
671	2	86	1	2	2	2	4	0	1	2
672	4	87	1	2	1	0	4	0	1	3
673	7	87	1	2	3	2	4	1	1	2
674	5	87	1	2	2	2	4	2	1	3
675	4	87	1	2	2	3	3	0	1	2
676	4	87	1	2	2	2	3	0	1	2
677	8	87	1	2	2	1	3	0	1	1
678	2	87	1	2	2	0	1	2	1	3
679	0	87	1	2	1	0	1	0	1	1
680	1	87	1	2	2	1	2	0	1	2
681	1	87	1	2	1	0	2	1	1	4
682	0	87	1	2	0	0	3	2	1	3
683	0	87	1	2	0	0	2	0	1	3
684	3	88	1	2	2	2	5	2	1	2
685	8	88	1	2	2	1	2	0	1	2
686	0	88	1	2	0	1	4	0	1	2
687	6	88	1	2	2	2	4	2	1	2
688	4	88	1	2	2	1	4	1	1	3
689	1	89	1	2	1	2	4	0	0	2
690	1	89	1	2	2	0	3	0	1	2
691	1	89	1	2	2	2	4	2	1	2
692	1	89	1	2	2	2	2	0	1	3
693	0	89	1	2	2	1	3	0	1	1
694	1	89	1	2	2	3	4	2	1	2
695	0	89	1	2	0	0	2	2	1	3
696	2	89	1	2	1	2	4	2	1	2
697	1	90	1	2	2	2	5	0	1	1
698	7	90	1	2	2	2	4	0	1	2
699	4	90	1	2	2	2	3	0	1	1
700	6	90	1	2	2	2	3	0	1	1
701	7	90	1	2	2	1	5	2	1	2
702	5	90	1	2	2	3	4	2	1	3
703	4	90	1	2	2	2	3	0	1	2
704	0	90	1	2	1	1	3	1	1	4
705	4	90	1	2	2	1	2	0	1	2
706	6	90	1	2	2	2	5	2	1	1
707	8	90	1	2	2	3	5	2	1	2
708	5	91	1	2	2	3	5	0	1	2
709	6	91	1	2	3	2	3	2	1	2
710	6	91	1	2	3	3	5	2	1	3
711	7	91	1	2	2	3	5	2	0	1
712	6	91	1	2	2	3	5	2	1	4
713	8	91	1	2	2	3	5	2	1	2
714	4	91	1	2	2	2	4	2	1	2
715	6	91	1	2	2	2	4	2	1	4
716	9	91	1	2	2	1	5	2	1	2
717	7	92	1	2	2	2	2	0	1	3
718	3	92	1	2	2	2	3	2	1	4
719	3	92	1	2	1	1	2	1	1	2
720	6	92	1	2	2	2	3	0	1	2
721	1	92	1	2	1	2	4	2	1	2
722	2	92	1	2	1	0	1	0	1	2
723	2	92	1	2	3	3	3	0	1	3
724	1	92	1	2	2	2	3	1	1	4
725	3	92	1	2	2	2	3	0	1	4
726	2	92	1	2	2	3	4	2	1	4
727	1	92	1	2	2	2	3	2	1	3
728	4	93	1	2	0	1	4	2	1	2
729	2	93	1	2	3	3	4	2	1	2
730	4	93	1	2	2	2	3	2	1	2
731	2	93	1	2	1	1	3	2	1	3
732	6	93	1	2	2	2	4	2	1	2
733	4	93	1	2	2	1	4	2	1	1
734	5	93	1	2	1	1	3	2	1	3
735	1	93	1	2	2	1	3	1	1	2
736	4	93	1	2	2	2	4	2	1	2
737	9	93	1	2	1	1	4	2	1	4
738	5	93	1	2	2	1	5	2	1	2
739	5	93	1	2	1	0	3	2	1	1
740	9	94	1	2	3	2	5	2	1	3
741	4	94	1	2	2	3	3	2	1	3
742	5	94	1	2	3	3	3	2	1	3
743	1	94	1	2	2	2	4	2	1	3
744	4	94	1	2	2	2	2	0	1	2
745	5	94	1	2	2	2	4	2	1	3
746	0	94	1	2	2	1	3	2	0	3
747	6	95	1	2	3	3	5	2	1	2
748	2	95	1	2	2	0	2	0	1	3
749	5	95	1	2	2	1	4	2	1	2
750	9	95	1	2	2	3	3	2	1	2
751	10	95	1	2	3	3	5	1	0	3
752	8	95	1	2	2	2	5	2	1	1
753	4	95	1	2	2	2	5	2	1	1
754	4	95	1	2	2	3	5	2	1	2
755	3	95	1	2	2	3	4	2	1	2
756	9	95	1	2	2	1	3	0	1	3
757	5	96	1	2	2	2	3	0	1	3
758	9	96	1	2	2	2	4	1	1	2
759	8	96	1	2	1	1	4	1	1	2
760	3	96	1	2	2	2	1	1	1	3
761	4	96	1	2	2	2	3	0	1	3
762	7	96	1	2	2	1	4	0	1	1
763	4	96	1	2	2	2	4	2	1	2
764	6	96	1	2	3	2	4	2	1	2
765	7	96	1	2	2	2	2	0	1	2
766	6	96	1	2	2	2	1	0	1	1
767	2	96	1	2	0	0	3	0	0	4
768	3	96	1	2	2	2	3	0	1	4
769	6	96	1	2	2	2	4	0	1	2
770	2	96	1	2	1	2	2	0	1	2
771	5	96	1	2	2	1	3	2	1	2
772	3	96	1	2	2	1	1	0	1	1
773	4	97	1	2	3	2	5	1	1	2
774	2	97	1	2	2	2	3	0	1	2
775	0	97	1	2	1	1	3	2	1	2
776	2	97	1	2	2	3	5	2	1	2
777	0	97	1	2	1	0	1	0	1	1
778	1	97	1	2	2	2	4	2	1	2
779	2	97	1	2	2	1	2	0	1	3
780	2	98	1	2	2	2	5	2	1	4
781	2	98	1	2	2	2	3	2	1	2
782	3	98	1	2	2	2	4	2	1	4
783	2	98	1	2	2	1	2	1	1	3
784	3	98	1	2	1	0	1	0	1	3
785	3	98	1	2	2	0	3	2	1	3
786	1	98	1	2	2	1	2	2	1	2
787	1	98	1	2	2	1	2	0	1	2
788	1	98	1	2	2	0	1	0	1	1
789	2	98	1	2	3	3	1	0	1	2
790	1	99	1	2	2	2	3	2	1	3
791	0	99	1	2	2	2	3	2	1	2
792	2	99	1	2	2	2	3	2	1	2
793	4	99	1	2	2	1	3	2	1	3
794	2	99	1	2	2	2	3	2	1	1
795	4	99	1	2	3	3	4	2	1	3
796	7	100	1	2	2	3	4	2	1	2
797	4	100	1	2	2	3	5	2	0	2
798	6	100	1	2	3	3	5	2	0	1
799	2	100	1	2	2	1	3	2	1	3
800	2	100	1	2	2	1	3	0	1	2
801	3	100	1	2	3	3	5	2	1	3
802	2	100	1	2	3	3	5	2	1	1
803	2	100	1	2	1	1	2	0	1	2
804	3	100	1	2	2	2	4	2	1	2
805	1	100	1	2	2	1	2	2	1	2
806	3	101	1	2	2	2	3	2	1	2
807	2	101	1	2	2	3	3	2	1	3
808	6	101	1	2	2	2	5	2	1	1
809	1	101	1	2	1	3	5	2	1	2
810	0	101	1	2	0	0	3	0	1	2
811	0	101	1	2	1	0	1	2	0	2
812	0	101	1	2	1	1	1	0	0	3
813	0	101	1	2	2	0	2	2	1	3
814	1	101	1	2	2	1	5	2	0	2
815	10	101	1	2	2	3	5	2	1	2
816	4	102	1	2	2	2	4	2	1	2
817	0	102	1	2	1	0	3	1	0	2
818	2	102	1	2	2	3	3	2	1	2
819	2	102	1	2	2	2	4	1	1	2
820	0	102	1	2	2	1	2	2	1	2
821	0	102	1	2	2	1	2	2	1	1
822	3	102	1	2	2	2	3	1	1	2
823	1	102	1	2	2	1	5	2	1	1
824	2	102	1	2	2	0	3	1	1	2
825	8	103	1	2	2	2	3	2	1	1
826	0	103	1	2	2	3	5	0	1	3
827	1	103	1	2	3	3	5	0	1	4
828	1	103	1	2	2	1	2	0	1	1
829	3	103	1	2	2	1	2	2	1	1
830	3	103	1	2	2	2	2	0	1	1
831	2	103	1	2	2	2	5	0	1	4
832	0	103	1	2	0	0	2	0	1	3
833	0	103	1	2	2	1	3	2	1	2
834	1	103	1	2	2	2	4	1	1	2
835	1	103	1	2	2	2	4	2	1	3
836	1	103	1	2	2	2	5	0	1	4
837	2	104	1	2	2	2	4	2	1	4
838	2	104	1	2	2	3	3	0	1	4
839	3	104	1	2	2	2	3	0	1	1
840	1	104	1	2	2	3	4	0	0	3
841	4	104	1	2	3	2	4	0	1	3
842	2	104	1	2	2	3	5	2	0	2
843	0	104	1	2	3	2	3	2	1	1
844	2	104	1	2	2	2	4	2	1	2
845	3	104	1	2	1	0	4	2	1	2
846	0	105	1	2	3	3	3	0	1	2
847	1	105	1	2	1	0	4	2	0	1
848	4	105	1	2	2	2	2	2	1	2
849	1	105	1	2	1	2	3	2	1	3
850	1	105	1	2	2	1	4	2	1	3
851	3	105	1	2	2	3	1	2	1	2
852	1	105	1	2	0	1	3	0	0	2
853	3	105	1	2	2	3	3	0	1	2
854	2	106	1	2	2	3	5	2	1	2
855	2	106	1	2	3	2	5	2	1	4
856	1	106	1	2	2	2	4	2	1	2
857	4	106	1	2	2	2	5	2	1	1
858	4	106	1	2	2	2	3	1	1	2
859	2	106	1	2	2	1	3	2	0	2
860	4	106	1	2	2	2	4	2	1	2
861	0	106	1	2	2	2	4	2	1	2
862	2	106	1	2	2	3	5	2	0	3
863	0	107	1	2	2	2	3	2	1	4
864	1	107	1	2	2	2	2	2	1	2
865	0	107	1	2	0	1	1	0	0	3
866	1	107	1	2	3	2	5	2	1	2
867	0	107	1	2	1	1	2	1	1	2
868	1	107	1	2	2	0	4	0	1	1
869	1	107	1	2	2	3	3	2	1	4
870	0	107	1	2	2	1	1	2	1	1
871	1	108	1	2	1	1	1	0	1	2
872	1	108	1	2	2	2	2	0	1	2
873	2	108	1	2	3	2	3	2	1	2
874	6	108	1	2	2	2	3	0	1	2
875	0	108	1	2	1	1	1	0	1	2
876	3	108	1	2	2	0	1	0	1	1
877	4	108	1	2	1	1	1	0	1	3
878	4	108	1	2	0	1	2	2	0	2
879	0	108	1	2	1	2	2	0	1	2
880	4	108	1	2	2	3	4	2	1	2
881	0	109	1	2	2	1	1	2	1	1
882	1	109	1	2	2	1	2	0	1	2
883	1	109	1	2	3	1	3	1	1	2
884	0	109	1	2	0	0	1	0	0	2
885	0	109	1	2	1	0	1	0	0	1
886	0	109	1	2	1	1	1	0	1	2
887	1	109	1	2	2	1	1	0	1	3
888	3	109	1	2	1	2	2	0	1	2
889	2	109	1	2	2	0	2	0	1	3
890	2	109	1	2	2	1	4	2	1	2
891	2	110	1	2	2	2	5	2	1	3
892	3	110	1	2	3	3	5	2	1	2
893	1	110	1	2	2	2	3	1	1	2
894	1	110	1	2	1	1	3	1	1	2
895	2	110	1	2	1	1	4	2	1	2
896	1	110	1	2	2	1	2	2	1	2
897	1	110	1	2	2	2	3	2	1	2
898	3	110	1	2	2	0	4	2	1	1
899	2	110	1	2	2	1	3	2	1	2
900	3	110	1	2	1	2	5	2	0	2
901	3	111	1	2	2	3	2	2	1	2
902	1	111	1	2	1	2	5	0	1	3
903	1	111	1	2	1	1	3	0	1	2
904	5	111	1	2	2	2	2	0	1	2
905	2	111	1	2	2	1	2	0	1	3
906	3	111	1	2	3	2	4	0	1	2
907	0	112	1	2	2	1	2	0	1	2
908	3	112	1	2	2	3	4	0	1	2
909	0	112	1	2	1	0	2	0	1	2
910	2	112	1	2	1	0	2	0	1	2
911	0	112	1	2	1	0	2	0	1	2
912	1	112	1	2	2	0	1	0	1	2
913	2	112	1	2	2	1	3	0	1	2
914	2	112	1	2	2	1	3	0	1	3
915	4	112	1	2	2	1	3	1	1	2
916	2	112	1	2	1	1	2	0	1	2
917	0	113	1	2	0	1	2	0	0	1
918	0	113	1	2	1	0	1	0	1	2
919	0	113	1	2	1	0	2	0	1	2
920	0	113	1	2	1	0	1	0	0	2
921	1	113	1	2	2	0	2	0	1	2
922	2	113	1	2	2	1	2	0	1	2
923	0	113	1	2	1	1	1	0	1	4
924	1	113	1	2	1	2	2	0	1	3
925	0	114	1	2	0	0	1	0	1	2
926	0	114	1	2	0	0	1	0	1	4
927	0	114	1	2	0	0	1	0	1	3
928	1	114	1	2	0	0	2	0	1	2
929	0	114	1	2	0	0	1	0	0	1
930	0	114	1	2	0	0	1	0	1	3
931	0	114	1	2	0	0	1	0	1	1
932	0	114	1	2	0	0	1	0	1	2
933	0	114	1	2	0	0	1	0	1	3
934	0	114	1	2	0	0	1	0	1	3
935	0	114	1	2	0	0	1	0	1	2
936	0	114	1	2	1	0	1	0	1	3
937	0	114	1	2	0	0	1	0	1	2
938	0	114	1	2	0	0	1	0	1	2
939	0	114	1	2	0	0	1	0	1	3
940	0	114	1	2	0	0	1	0	1	3
941	3	115	1	2	2	2	5	2	1	1
942	3	115	1	2	2	3	4	2	1	3
943	0	115	1	2	2	0	2	0	1	2
944	1	115	1	2	3	3	4	2	1	4
945	8	115	1	2	2	2	5	2	1	1
946	4	115	1	2	2	2	5	2	1	1
947	8	115	1	2	3	3	4	2	1	4
948	2	116	1	2	2	3	3	2	1	3
949	2	116	1	2	2	2	3	2	1	1
950	0	116	1	2	2	1	3	0	1	2
951	0	116	1	2	2	1	3	0	1	4
952	0	116	1	2	2	2	3	2	1	2
953	2	116	1	2	2	1	3	1	1	3
954	1	116	1	2	2	1	3	0	1	1
955	1	116	1	2	1	0	1	0	1	3
956	1	116	1	2	2	1	3	2	1	2
957	6	116	1	2	2	3	5	0	1	2
958	2	116	1	2	3	3	3	0	1	3
959	0	116	1	2	2	3	3	1	1	3
960	2	117	1	2	3	3	5	2	1	4
961	4	117	1	2	3	2	5	2	1	4
962	1	117	1	2	2	1	3	2	1	2
963	1	117	1	2	2	2	4	2	1	3
964	5	117	1	2	2	3	4	2	1	3
965	0	117	1	2	1	1	1	0	1	2
966	2	117	1	2	2	1	3	2	1	3
967	4	117	1	2	2	2	3	2	1	2
968	1	117	1	2	0	1	3	0	1	2
969	1	117	1	2	2	3	4	0	1	2
970	1	117	1	2	2	2	4	0	1	3
971	8	117	1	2	2	2	4	2	1	1
972	2	117	1	2	2	3	4	0	1	2
973	8	117	1	2	1	1	1	2	1	2
974	1	117	1	2	2	0	4	0	1	2
975	0	117	1	2	2	1	2	0	1	4
976	1	118	1	2	2	2	4	2	1	4
977	4	118	1	2	2	2	3	2	1	1
978	1	118	1	2	1	1	2	0	1	3
979	1	118	1	2	2	1	2	1	1	2
980	3	118	1	2	2	2	4	2	1	4
981	1	118	1	2	2	2	3	2	1	1
982	2	118	1	2	2	2	4	2	1	3
983	4	118	1	2	2	3	5	2	1	1
984	0	118	1	2	1	0	1	0	1	3
985	0	119	1	2	2	2	2	1	1	2
986	0	119	1	2	1	2	3	2	1	3
987	2	119	1	2	2	2	2	0	1	2
988	0	119	1	2	1	2	1	0	1	2
989	0	119	1	2	1	2	2	0	1	2
990	0	119	1	2	2	2	1	0	1	3
991	0	119	1	2	0	1	2	0	0	2
992	1	119	1	2	1	1	3	0	1	2
993	5	120	1	2	2	1	5	2	1	2
994	1	120	1	2	3	3	3	1	0	4
995	2	120	1	2	2	1	4	2	1	1
996	3	120	1	2	2	2	5	2	0	2
997	1	120	1	2	2	1	3	0	1	2
998	2	120	1	2	2	1	3	0	0	2
999	0	120	1	2	1	0	2	1	1	2
1000	2	120	1	2	2	2	5	2	1	4
1001	1	120	1	2	2	2	5	2	1	1
1002	3	120	1	2	2	1	5	0	1	4
1003	4	120	1	2	2	2	4	0	1	2
1004	2	120	1	2	2	2	5	2	1	2
1005	4	121	1	2	2	2	3	2	1	3
1006	5	121	1	2	1	1	3	2	1	1
1007	1	121	1	2	1	1	3	2	1	2
1008	2	121	1	2	2	1	5	2	1	3
1009	2	121	1	2	2	1	2	2	1	2
1010	0	121	1	2	2	1	4	2	1	2
1011	5	121	1	2	2	2	4	2	1	2
1012	3	121	1	2	2	3	5	2	1	1
1013	1	122	1	2	1	0	1	0	0	3
1014	3	122	1	2	1	0	1	0	0	3
1015	0	122	1	2	2	0	1	2	1	2
1016	2	122	1	2	1	1	2	0	1	2
1017	2	122	1	2	2	3	2	0	1	2
1018	1	122	1	2	0	0	1	0	1	2
1019	2	122	1	2	1	1	1	0	0	3
1020	1	122	1	2	0	0	3	2	1	2
1021	0	122	1	2	1	1	2	0	1	2
1022	3	122	1	2	2	1	2	2	1	4
1023	0	122	1	2	1	1	1	0	1	2
1024	0	123	1	2	0	0	1	0	1	2
1025	0	123	1	2	1	1	1	0	1	3
1026	0	123	1	2	1	1	1	0	1	1
1027	1	123	1	2	1	1	1	0	1	4
1028	1	123	1	2	1	1	2	0	1	2
1029	0	123	1	2	1	0	1	0	1	2
1030	0	123	1	2	0	0	1	0	0	2
1031	0	123	1	2	0	0	1	0	0	3
1032	0	123	1	2	0	0	1	0	0	3
1033	0	123	1	2	0	1	1	0	1	3
1034	0	123	1	2	2	2	1	0	1	3
1035	0	123	1	2	1	1	1	0	1	4
1036	0	123	1	2	1	1	1	0	1	2
1037	0	123	1	2	1	0	1	0	1	2
1038	0	123	1	2	1	0	2	2	1	2
1039	4	124	1	2	2	2	5	2	1	4
1040	0	124	1	2	2	2	2	1	1	3
1041	5	124	1	2	1	2	3	2	1	3
1042	3	124	1	2	2	0	3	2	1	3
1043	5	124	1	2	3	3	5	2	1	2
1044	0	124	1	2	1	1	4	0	1	1
1045	0	124	1	2	2	1	4	2	1	2
1046	1	124	1	2	2	2	4	2	1	2
1047	5	124	1	2	2	2	3	1	1	3
1048	0	124	1	2	2	3	5	2	1	3
1049	3	125	1	2	3	2	4	0	1	3
1050	3	125	1	2	2	2	4	2	1	4
1051	2	125	1	2	2	2	4	1	1	2
1052	9	125	1	2	2	2	4	2	1	1
1053	0	125	1	2	2	2	5	2	1	1
1054	2	125	1	2	2	0	3	1	1	3
1055	4	125	1	2	2	2	5	2	0	1
1056	5	125	1	2	2	3	5	2	0	3
1057	1	125	1	2	2	2	3	0	1	4
1058	2	125	1	2	2	2	4	2	1	4
1059	0	125	1	2	1	1	4	2	1	4
1060	0	126	1	2	0	1	1	0	1	3
1061	0	126	1	2	0	0	1	0	1	2
1062	1	126	1	2	2	2	2	0	0	3
1063	0	126	1	2	2	2	2	0	1	3
1064	0	126	1	2	1	1	1	0	0	3
1065	0	126	1	2	0	1	1	0	1	3
1066	0	126	1	2	1	0	1	0	1	1
1067	1	126	1	2	1	0	1	0	1	3
1068	0	126	1	2	1	0	1	0	1	3
1069	0	126	1	2	1	0	1	1	1	3
1070	1	127	1	2	1	1	2	2	1	4
1071	2	127	1	2	2	2	4	2	1	4
1072	1	127	1	2	2	0	1	0	1	1
1073	1	127	1	2	1	2	1	2	1	1
1074	4	127	1	2	2	2	3	2	1	2
1075	0	127	1	2	2	1	1	0	1	3
1076	2	127	1	2	0	0	2	0	1	1
1077	5	127	1	2	2	2	4	2	1	2
1078	0	127	1	2	2	1	2	0	1	2
1079	2	127	1	2	2	0	4	0	1	2
1080	2	127	1	2	2	0	3	2	1	3
1081	1	127	1	2	2	1	4	2	1	1
1082	1	127	1	2	2	2	4	2	1	4
1083	1	128	1	2	2	2	1	1	1	3
1084	2	128	1	2	2	3	2	0	1	2
1085	6	128	1	2	2	2	5	2	1	1
1086	1	128	1	2	2	2	1	0	1	3
1087	1	128	1	2	1	1	3	2	1	3
1088	2	128	1	2	1	0	3	2	0	2
1089	2	128	1	2	2	2	4	2	1	2
1090	1	129	1	2	3	2	3	0	1	2
1091	1	129	1	2	2	2	1	0	1	1
1092	0	129	1	2	0	1	3	0	1	3
1093	0	129	1	2	2	0	2	0	1	3
1094	0	129	1	2	1	2	3	0	1	3
1095	1	129	1	2	1	1	2	0	1	3
1096	0	129	1	2	1	1	1	0	1	2
1097	0	129	1	2	0	0	5	0	1	1
1098	2	129	1	2	1	3	2	2	1	3
1099	0	129	1	2	1	2	2	1	1	2
1100	0	129	1	2	2	1	2	0	1	3
1101	0	129	1	2	0	1	2	0	0	2
1102	1	129	1	2	1	1	4	1	1	1
1103	0	129	1	2	1	2	2	0	1	3
1104	0	129	1	2	2	2	4	0	1	2
1105	1	130	1	2	1	2	1	0	0	3
1106	0	130	1	2	1	1	1	0	1	2
1107	0	130	1	2	1	0	1	0	1	3
1108	1	130	1	2	2	1	3	2	1	3
1109	0	130	1	2	1	1	2	1	1	3
1110	0	130	1	2	2	1	2	0	1	3
1111	0	130	1	2	1	2	2	0	0	2
1112	3	130	1	2	3	3	3	0	1	3
1113	4	130	1	2	2	2	2	2	1	3
1114	0	130	1	2	2	3	3	2	1	3
1115	0	130	1	2	1	0	2	0	1	2
1116	2	131	1	2	0	1	1	0	1	2
1117	0	131	1	2	0	0	1	0	1	2
1118	0	131	1	2	0	1	3	2	1	2
1119	0	131	1	2	0	2	1	0	1	3
1120	0	131	1	2	2	2	3	2	1	2
1121	0	131	1	2	2	0	1	1	1	3
1122	0	131	1	2	2	2	2	0	1	4
1123	0	131	1	2	3	1	2	0	1	2
1124	0	131	1	2	0	1	2	0	1	2
1125	6	132	0	2	3	3	5	2	1	2
1126	4	132	0	2	3	3	5	2	1	4
1127	3	132	0	2	2	3	5	2	1	2
1128	7	132	0	2	3	3	5	2	1	2
1129	8	132	0	2	3	3	5	2	1	2
1130	1	132	0	2	2	2	5	2	1	2
1131	7	132	0	2	2	3	5	2	1	4
1132	0	132	0	2	1	0	3	2	1	2
1133	4	133	0	2	1	0	4	0	0	1
1134	1	133	0	2	2	2	3	2	1	3
1135	0	133	0	2	2	1	3	2	1	4
1136	1	133	0	2	1	2	4	2	1	4
1137	8	133	0	2	2	2	5	2	1	2
1138	1	133	0	2	0	2	3	1	1	2
1139	1	133	0	2	1	1	3	1	1	2
1140	0	133	0	2	0	0	4	1	1	2
1141	3	133	0	2	2	2	3	0	1	1
1142	7	133	0	2	3	2	5	2	1	4
1143	0	133	0	2	1	1	1	2	1	3
1144	7	134	0	2	2	3	5	2	1	2
1145	7	134	0	2	3	2	4	2	1	2
1146	3	134	0	2	2	1	4	2	1	3
1147	10	134	0	2	3	3	5	2	1	1
1148	2	134	0	2	2	1	4	2	1	1
1149	8	134	0	2	2	3	5	2	1	2
1150	3	134	0	2	2	2	5	2	1	2
1151	3	134	0	2	1	2	5	2	1	2
1152	3	134	0	2	3	3	4	2	1	3
1153	3	134	0	2	3	3	5	2	1	4
1154	1	134	0	2	2	2	2	2	1	2
1155	3	135	0	2	2	1	1	1	1	3
1156	4	135	0	2	3	1	3	1	1	2
1157	3	135	0	2	2	1	5	2	0	1
1158	2	135	0	2	3	3	3	0	1	1
1159	3	135	0	2	3	3	4	1	1	3
1160	0	135	0	2	2	0	3	0	1	1
1161	4	135	0	2	2	1	4	2	1	1
1162	0	135	0	2	2	3	4	2	1	2
1163	0	135	0	2	2	2	4	2	1	2
1164	2	136	0	2	2	2	3	2	1	1
1165	6	136	0	2	3	1	3	1	1	2
1166	2	136	0	2	1	2	3	1	1	1
1167	3	136	0	2	3	3	4	2	0	1
1168	5	136	0	2	3	2	4	0	1	4
1169	3	136	0	2	2	2	5	2	1	2
1170	8	136	0	2	2	1	5	2	1	2
1171	1	136	0	2	2	1	4	1	1	2
1172	3	136	0	2	2	2	3	2	1	2
1173	0	136	0	2	2	2	3	1	1	2
1174	8	136	0	2	2	3	3	1	1	1
1175	8	136	0	2	2	2	4	0	1	1
1176	5	136	0	2	2	2	4	2	1	4
1177	6	136	0	2	2	2	4	2	1	2
1178	5	137	0	2	2	2	1	2	1	3
1179	0	137	0	2	2	1	2	0	1	2
1180	0	137	0	2	1	0	2	0	1	2
1181	4	137	0	2	1	0	2	0	1	2
1182	3	137	0	2	1	0	1	0	1	3
1183	6	137	0	2	3	3	3	0	1	4
1184	4	138	0	2	2	3	5	2	1	2
1185	5	138	0	2	1	0	4	2	1	1
1186	2	138	0	2	2	2	5	2	1	2
1187	4	138	0	2	3	3	5	2	1	1
1188	4	138	0	2	3	3	5	2	1	2
1189	2	138	0	2	2	2	4	2	1	2
1190	3	138	0	2	3	3	4	2	1	4
1191	1	138	0	2	1	0	4	1	1	3
1192	2	138	0	2	2	3	5	2	1	2
1193	3	138	0	2	2	3	4	2	1	1
1194	4	138	0	2	2	2	5	2	1	2
1195	4	139	0	2	3	3	5	2	1	2
1196	2	139	0	2	0	0	5	2	0	2
1197	1	139	0	2	0	1	3	0	0	3
1198	1	139	0	2	1	1	2	2	1	4
1199	0	139	0	2	1	0	1	0	1	2
1200	2	139	0	2	2	1	4	2	1	1
1201	2	139	0	2	3	2	5	2	1	3
1202	6	140	0	2	3	3	5	2	1	2
1203	4	140	0	2	1	2	4	2	1	2
1204	6	140	0	2	2	2	5	2	1	4
1205	2	140	0	2	2	2	5	2	1	1
1206	2	140	0	2	2	2	3	1	1	1
1207	2	140	0	2	2	0	5	2	1	2
1208	2	141	0	2	2	2	3	0	1	2
1209	1	141	0	2	1	1	2	0	1	1
1210	8	141	0	2	2	2	4	2	1	2
1211	7	141	0	2	1	1	1	2	1	2
1212	3	141	0	2	2	2	5	1	1	3
1213	0	141	0	2	1	1	4	2	1	2
1214	0	142	0	2	0	0	3	0	1	2
1215	1	142	0	2	2	1	4	2	1	3
1216	2	142	0	2	0	0	2	2	1	2
1217	4	142	0	2	2	2	4	2	1	2
1218	2	142	0	2	0	2	4	2	1	2
1219	2	142	0	2	0	1	3	2	1	2
1220	3	142	0	2	1	0	3	2	1	2
1221	0	142	0	2	0	1	1	1	1	4
1222	0	143	0	2	1	2	3	0	1	1
1223	5	143	0	2	1	0	2	1	0	2
1224	3	143	0	2	1	0	4	2	1	3
1225	3	143	0	2	1	1	5	2	1	2
1226	5	143	0	2	2	0	3	2	1	3
1227	1	143	0	2	2	3	5	2	1	2
1228	1	143	0	2	2	1	4	0	1	1
1229	0	144	0	2	1	2	3	2	1	2
1230	0	144	0	2	2	1	2	1	1	2
1231	0	144	0	2	1	1	1	0	1	3
1232	3	144	0	2	2	2	4	0	1	2
1233	2	144	0	2	2	1	3	2	1	2
1234	7	145	0	2	2	3	5	2	1	1
1235	1	145	0	2	2	3	3	1	1	2
1236	3	145	0	2	2	1	3	2	1	2
1237	3	145	0	2	1	1	3	1	1	2
1238	1	145	0	2	1	1	3	2	1	2
1239	1	145	0	2	2	2	4	2	1	1
1240	4	145	0	2	1	2	5	1	1	2
1241	2	145	0	2	2	2	5	1	1	2
1242	2	145	0	2	1	0	3	0	1	2
1243	4	146	0	2	2	3	5	2	1	3
1244	0	146	0	2	1	2	4	1	1	4
1245	1	146	0	2	2	2	4	1	1	3
1246	1	146	0	2	0	0	5	2	1	3
1247	3	146	0	2	2	1	5	2	1	2
1248	4	146	0	2	2	2	5	2	1	3
1249	1	146	0	2	2	2	5	2	1	3
1250	1	146	0	2	1	2	4	2	0	2
1251	3	146	0	2	2	2	3	2	1	2
1252	1	146	0	2	2	2	4	2	1	2
1253	4	146	0	2	3	3	5	2	1	3
1254	0	146	0	2	1	0	4	1	1	3
1255	6	146	0	2	3	3	5	2	1	3
1256	1	146	0	2	2	2	5	2	1	3
1257	1	146	0	2	1	1	3	2	0	4
1258	1	146	0	2	2	2	4	2	1	3
1259	4	146	0	2	2	3	5	2	1	3
1260	4	147	0	2	2	2	5	2	1	2
1261	3	147	0	2	3	3	5	0	1	2
1262	1	147	0	2	2	2	4	2	0	3
1263	3	147	0	2	2	2	4	1	1	1
1264	6	147	0	2	2	2	5	2	1	2
1265	4	147	0	2	2	2	5	0	1	1
1266	1	147	0	2	2	3	5	2	1	2
1267	0	147	0	2	2	3	5	2	0	4
1268	8	147	0	2	2	2	5	2	1	2
1269	2	147	0	2	3	3	5	2	1	2
1270	2	147	0	2	2	1	4	2	1	2
1271	4	148	0	2	2	3	4	2	1	2
1272	3	148	0	2	2	3	5	2	1	2
1273	2	148	0	2	2	3	5	2	1	2
1274	9	148	0	2	1	2	4	2	1	2
1275	3	149	0	2	2	3	4	1	1	1
1276	2	149	0	2	2	1	4	0	1	1
1277	1	149	0	2	1	1	4	0	1	2
1278	2	149	0	2	0	0	4	2	1	2
1279	1	149	0	2	2	2	4	2	1	2
1280	5	149	0	2	2	2	5	2	1	3
1281	0	149	0	2	1	0	4	2	1	3
1282	5	149	0	2	1	2	4	2	1	3
1283	2	149	0	2	0	2	5	2	1	2
1284	8	150	0	2	2	1	5	2	1	3
1285	1	150	0	2	0	2	3	0	1	1
1286	3	150	0	2	0	0	4	2	1	3
1287	1	150	0	2	1	1	5	2	1	3
1288	10	150	0	2	3	3	5	2	1	3
1289	7	150	0	2	2	2	5	2	1	1
1290	7	150	0	2	3	2	5	1	1	3
1291	8	150	0	2	2	3	5	2	1	2
1292	1	150	0	2	2	1	5	2	1	3
1293	3	150	0	2	2	2	5	2	1	3
1294	8	151	0	2	2	1	5	2	1	2
1295	3	151	0	2	2	0	4	2	1	2
1296	6	151	0	2	1	2	5	2	1	2
1297	3	151	0	2	1	2	5	2	1	3
1298	7	151	0	2	2	3	5	2	1	4
1299	6	151	0	2	3	3	5	2	1	3
1300	20	151	0	2	3	3	5	2	1	2
1301	2	151	0	2	1	2	5	2	1	3
1302	9	152	0	2	2	2	5	1	1	3
1303	10	152	0	2	1	1	5	2	1	2
1304	7	153	0	2	3	3	5	0	1	2
1305	8	153	0	2	3	3	5	2	1	3
1306	6	153	0	2	2	2	5	2	1	3
1307	7	153	0	2	2	1	4	2	1	3
1308	6	153	0	2	1	1	3	2	1	3
1309	2	154	0	2	1	2	5	1	1	2
1310	2	154	0	2	2	2	5	2	1	1
1311	7	154	0	2	2	2	5	2	1	3
1312	3	154	0	2	2	2	5	2	1	3
1313	1	155	0	2	2	3	5	2	1	3
1314	3	155	0	2	2	2	5	2	1	2
1315	1	155	0	2	0	0	4	1	1	2
1316	0	155	0	2	0	0	4	0	0	3
1317	4	155	0	2	1	0	4	2	1	2
1318	1	155	0	2	2	2	4	2	0	1
1319	3	155	0	2	1	1	4	2	0	3
1320	1	155	0	2	0	0	4	2	1	2
1321	1	155	0	2	0	2	4	2	1	1
1322	1	155	0	2	1	1	4	2	1	2
1323	0	155	0	2	1	0	5	1	0	2
1324	8	156	0	2	2	2	5	2	1	3
1325	0	156	0	2	1	2	5	2	0	2
1326	1	156	0	2	1	2	5	2	1	2
1327	6	156	0	2	2	1	5	2	1	3
1328	6	156	0	2	2	0	5	2	1	4
1329	5	156	0	2	1	1	5	1	1	2
1330	8	156	0	2	2	2	5	2	0	2
1331	6	156	0	2	2	2	5	2	1	1
1332	4	156	0	2	3	2	5	2	1	1
1333	9	157	0	2	3	3	5	2	1	3
1334	8	157	0	2	2	2	5	2	1	3
1335	6	157	0	2	2	2	5	1	1	2
1336	2	157	0	2	2	1	4	2	1	2
1337	1	157	0	2	1	1	4	2	1	3
1338	6	157	0	2	0	1	5	2	1	1
1339	3	157	0	2	2	2	5	2	1	3
1340	7	158	0	2	2	2	5	2	1	1
1341	9	158	0	2	1	2	5	2	1	3
1342	4	158	0	2	2	2	5	2	1	4
1343	4	158	0	2	2	2	5	2	1	2
1344	3	158	0	2	2	2	5	2	1	1
1345	8	158	0	2	3	3	5	2	1	2
1346	4	158	0	2	3	3	5	2	1	2
1347	8	159	0	2	2	3	5	2	1	1
1348	4	159	0	2	3	3	5	2	0	3
1349	0	159	0	2	3	3	5	2	1	2
1350	5	160	0	2	0	2	5	2	1	2
1351	3	160	0	2	2	2	4	2	1	3
1352	2	160	0	2	1	2	5	2	1	2
1353	4	160	0	2	1	1	4	2	1	2
1354	2	160	0	2	1	2	4	2	1	2
1355	4	160	0	2	2	0	3	1	1	2
1356	12	161	0	2	0	1	4	1	1	2
1357	0	161	0	2	1	2	4	2	1	1
1358	3	161	0	2	0	1	4	2	1	2
1359	1	161	0	2	2	1	3	2	1	2
1360	3	161	0	2	2	2	4	2	1	4
1361	2	161	0	2	1	1	3	1	1	3
1362	3	161	0	2	1	1	4	2	1	2
1363	2	161	0	2	2	3	5	2	1	1
1364	0	161	0	2	2	3	5	2	1	1
1365	4	161	0	2	0	0	3	1	1	2
1366	2	161	0	2	2	3	5	1	1	2
1367	1	161	0	2	1	3	3	2	1	4
1368	3	162	0	2	0	2	4	2	1	2
1369	2	162	0	2	2	1	4	1	1	2
1370	0	162	0	2	1	1	3	1	1	3
1371	1	162	0	2	0	0	3	1	0	2
1372	8	162	0	2	3	3	5	2	1	2
1373	3	162	0	2	2	1	5	2	1	2
1374	3	162	0	2	2	2	4	2	1	3
1375	6	162	0	2	2	2	5	2	1	2
1376	2	162	0	2	1	3	5	2	1	3
1377	5	162	0	2	0	1	5	2	1	2
1378	1	163	0	2	1	2	4	0	1	4
1379	4	163	0	2	1	2	5	1	1	2
1380	5	163	0	2	0	0	4	2	1	3
1381	3	163	0	2	0	2	4	2	1	1
1382	0	163	0	2	1	1	3	2	1	3
1383	3	163	0	2	0	0	2	0	1	2
1384	7	163	0	2	0	2	4	2	1	1
1385	4	163	0	2	2	2	4	1	1	3
1386	5	163	0	2	1	2	4	2	1	4
1387	1	164	0	2	2	2	5	2	0	2
1388	3	164	0	2	1	1	4	2	1	2
1389	2	164	0	2	1	0	5	2	1	2
1390	3	164	0	2	2	2	4	0	1	3
1391	0	164	0	2	1	0	5	1	1	3
1392	1	164	0	2	2	1	5	2	1	2
1393	1	164	0	2	2	2	5	2	1	2
1394	3	164	0	2	1	1	5	2	1	2
1395	4	165	1	3	1	2	5	2	1	2
1396	6	165	1	3	2	2	5	2	1	3
1397	1	165	1	3	3	3	5	0	1	3
1398	0	165	1	3	2	2	4	2	1	2
1399	0	165	1	3	2	2	3	2	1	2
1400	3	165	1	3	2	2	5	0	1	4
1401	5	166	1	3	1	0	4	2	1	1
1402	5	166	1	3	1	2	4	2	1	2
1403	3	166	1	3	1	0	3	2	1	4
1404	4	166	1	3	0	1	4	2	1	2
1405	5	166	1	3	1	1	4	2	1	2
1406	0	166	1	3	0	0	1	0	1	3
1407	0	166	1	3	1	0	1	0	1	3
1408	1	166	1	3	2	1	4	2	1	1
1409	3	166	1	3	2	0	4	2	1	3
1410	7	166	1	3	2	2	4	2	1	1
1411	3	166	1	3	2	2	4	2	1	3
1412	0	166	1	3	1	1	3	2	0	3
1413	6	166	1	3	2	3	4	2	1	2
1414	2	167	1	3	1	1	4	2	1	2
1415	3	167	1	3	0	1	4	2	1	2
1416	3	167	1	3	2	1	5	2	1	4
1417	4	167	1	3	3	2	4	2	1	1
1418	3	167	1	3	0	0	4	2	0	3
1419	7	167	1	3	2	3	5	2	1	2
1420	1	167	1	3	0	0	4	2	1	2
1421	2	168	1	3	2	0	5	2	1	2
1422	3	168	1	3	3	2	5	2	1	3
1423	3	168	1	3	3	2	5	2	1	2
1424	1	168	1	3	2	3	5	2	1	4
1425	7	168	1	3	1	1	4	2	1	2
1426	3	168	1	3	2	3	5	2	1	1
1427	6	169	1	3	3	3	5	2	1	1
1428	5	169	1	3	1	1	4	2	1	4
1429	1	170	1	3	1	2	4	2	1	2
1430	3	171	1	3	2	1	2	0	1	2
1431	9	171	1	3	2	0	4	2	1	2
1432	1	171	1	3	2	2	4	0	1	2
1433	1	171	1	3	1	1	2	0	1	2
1434	1	171	1	3	1	0	1	0	1	2
1435	3	172	1	3	0	1	2	0	0	2
1436	0	172	1	3	1	1	1	0	1	2
1437	1	172	1	3	2	2	1	0	1	2
1438	0	172	1	3	2	0	1	0	0	2
1439	1	172	1	3	0	0	2	0	0	1
1440	0	172	1	3	1	2	1	0	0	2
1441	0	173	1	3	1	0	1	0	0	3
1442	1	173	1	3	1	0	1	0	0	2
1443	2	173	1	3	1	1	1	0	1	2
1444	0	173	1	3	1	1	1	0	1	2
1445	5	173	1	3	2	1	1	0	1	2
1446	0	173	1	3	2	0	1	0	1	1
1447	0	173	1	3	0	0	1	0	1	2
1448	0	173	1	3	2	1	3	0	1	4
1449	3	174	1	3	3	3	5	2	1	1
1450	0	174	1	3	1	1	5	2	1	3
1451	0	174	1	3	1	1	4	0	1	4
1452	7	174	1	3	2	2	4	2	1	2
1453	1	174	1	3	1	2	4	2	0	3
1454	5	174	1	3	3	3	5	2	1	1
1455	1	174	1	3	2	2	4	0	1	3
1456	8	174	1	3	1	2	4	2	1	2
1457	4	174	1	3	2	0	4	0	1	2
1458	0	175	1	3	2	2	4	0	1	2
1459	5	175	1	3	2	2	5	2	1	3
1460	4	175	1	3	2	2	5	2	1	2
1461	1	175	1	3	0	0	2	0	1	2
1462	1	175	1	3	2	2	5	2	1	2
1463	3	175	1	3	2	2	4	2	1	2
1464	3	175	1	3	2	2	4	1	1	2
1465	1	176	1	3	3	3	5	0	1	2
1466	4	176	1	3	2	3	3	2	1	1
1467	4	176	1	3	2	1	5	2	1	2
1468	1	176	1	3	1	2	4	2	1	3
1469	4	176	1	3	1	2	2	0	0	1
1470	1	176	1	3	3	2	3	0	1	3
1471	9	176	1	3	2	3	2	2	1	1
1472	4	176	1	3	3	1	5	0	1	2
1473	1	176	1	3	1	2	1	0	1	2
1474	2	177	1	3	2	2	4	2	1	2
1475	4	177	1	3	2	3	4	2	1	2
1476	3	177	1	3	2	3	5	2	1	3
1477	4	177	1	3	2	2	4	2	1	2
1478	4	177	1	3	2	2	5	2	1	2
1479	1	177	1	3	2	2	5	2	1	3
1480	3	177	1	3	2	1	2	0	1	2
1481	3	178	1	3	2	2	1	0	1	1
1482	3	178	1	3	2	3	5	2	1	3
1483	0	178	1	3	1	0	2	0	1	3
1484	3	178	1	3	2	3	2	2	1	2
1485	3	178	1	3	0	0	3	2	0	2
1486	4	178	1	3	2	0	3	2	1	1
1487	2	178	1	3	1	0	2	1	1	2
1488	0	178	1	3	2	2	3	1	1	2
1489	5	179	1	3	2	2	3	1	1	1
1490	4	179	1	3	1	1	2	0	1	2
1491	5	179	1	3	1	1	1	0	0	2
1492	1	179	1	3	2	0	2	2	1	2
1493	4	179	1	3	2	3	5	2	1	4
1494	0	179	1	3	2	1	2	0	0	2
1495	0	179	1	3	2	2	2	0	1	2
1496	6	179	1	3	3	3	5	2	1	2
1497	4	180	1	3	2	2	3	0	1	2
1498	0	180	1	3	1	2	3	0	1	2
1499	0	180	1	3	2	0	2	0	1	3
1500	1	180	1	3	1	0	1	0	1	2
1501	1	180	1	3	1	0	1	0	1	2
1502	0	180	1	3	0	0	2	0	1	2
1503	4	180	1	3	1	0	2	2	1	2
1504	1	180	1	3	0	0	1	0	1	3
1505	2	180	1	3	2	3	2	0	1	3
1506	1	181	1	3	1	2	3	0	1	2
1507	5	181	1	3	2	2	3	1	1	3
1508	0	181	1	3	1	0	2	0	1	2
1509	5	181	1	3	2	2	1	1	1	2
1510	2	181	1	3	1	0	4	2	1	1
1511	5	181	1	3	3	3	4	0	1	1
1512	1	181	1	3	3	3	5	2	1	3
1513	1	182	1	3	2	1	5	2	1	3
1514	1	182	1	3	1	2	1	0	1	3
1515	0	182	1	3	2	0	2	0	1	2
1516	0	182	1	3	2	3	1	0	1	1
1517	2	182	1	3	0	0	1	0	1	3
1518	3	182	1	3	1	0	1	0	1	2
1519	5	183	1	3	1	1	2	0	1	4
1520	7	183	1	3	0	0	3	0	1	1
1521	5	183	1	3	1	0	2	2	1	2
1522	2	183	1	3	1	2	2	2	1	2
1523	1	183	1	3	0	0	3	2	1	1
1524	3	183	1	3	0	1	2	0	1	4
1525	1	184	1	3	0	0	1	0	1	2
1526	1	184	1	3	1	1	2	0	1	2
1527	1	184	1	3	2	1	2	1	1	2
1528	3	184	1	3	3	2	4	0	1	4
1529	1	184	1	3	2	2	4	2	1	2
1530	0	184	1	3	0	0	1	0	0	2
1531	0	184	1	3	0	2	1	0	1	2
1532	0	184	1	3	2	2	2	0	0	2
1533	2	184	1	3	1	1	4	2	0	2
1534	2	184	1	3	2	1	4	1	1	4
1535	1	184	1	3	0	0	2	2	1	3
1536	1	184	1	3	2	1	3	1	1	2
1537	0	184	1	3	1	0	4	0	1	4
1538	0	184	1	3	1	0	3	0	1	2
1539	3	185	1	3	1	1	1	0	1	2
1540	0	185	1	3	0	0	2	0	1	3
1541	0	185	1	3	2	2	2	0	0	2
1542	1	185	1	3	2	2	2	0	0	3
1543	6	185	1	3	2	2	4	2	1	2
1544	0	185	1	3	1	1	1	0	1	2
1545	1	185	1	3	2	1	3	2	1	2
1546	0	185	1	3	0	0	2	1	1	2
1547	2	185	1	3	1	0	1	0	1	2
1548	0	185	1	3	1	1	1	0	0	3
1549	2	186	1	3	0	0	1	0	1	2
1550	4	186	1	3	2	2	4	1	1	2
1551	4	186	1	3	2	3	4	0	1	2
1552	4	186	1	3	1	1	4	0	1	3
1553	0	186	1	3	0	0	1	0	1	4
1554	2	186	1	3	0	0	2	1	1	2
1555	1	186	1	3	1	1	1	0	1	1
1556	3	186	1	3	2	2	3	0	1	4
1557	1	186	1	3	1	1	2	0	0	3
1558	0	186	1	3	1	1	2	0	1	2
1559	2	186	1	3	1	0	3	0	0	1
1560	8	187	1	3	0	1	2	0	1	3
1561	2	187	1	3	2	3	2	2	1	3
1562	0	187	1	3	1	1	2	1	1	3
1563	0	187	1	3	1	1	1	0	1	1
1564	0	187	1	3	0	0	1	0	1	2
1565	5	187	1	3	2	1	3	1	1	1
1566	0	187	1	3	0	1	2	0	1	3
1567	2	187	1	3	3	3	3	2	0	3
1568	1	187	1	3	2	1	1	0	1	3
1569	0	187	1	3	1	0	2	0	1	2
1570	1	188	1	3	1	2	2	0	0	2
1571	0	188	1	3	1	1	2	0	0	2
1572	0	188	1	3	1	2	1	0	1	1
1573	0	188	1	3	1	2	3	0	1	2
1574	0	188	1	3	0	1	3	0	1	2
1575	1	188	1	3	1	0	3	0	1	2
1576	1	188	1	3	2	1	3	1	1	1
1577	8	189	1	3	1	1	2	0	1	2
1578	5	189	1	3	2	2	3	0	1	1
1579	2	189	1	3	2	2	3	0	1	2
1580	1	189	1	3	2	2	3	0	1	3
1581	3	189	1	3	0	1	2	0	1	2
1582	3	189	1	3	1	2	1	0	0	1
1583	0	189	1	3	1	0	1	0	1	1
1584	9	189	1	3	2	1	2	0	1	2
1585	4	189	1	3	3	3	4	2	1	2
1586	2	190	1	3	2	1	3	2	1	2
1587	0	190	1	3	2	2	2	0	1	4
1588	0	190	1	3	3	3	4	2	1	2
1589	1	190	1	3	2	2	3	2	1	2
1590	2	190	1	3	2	2	4	2	1	2
1591	1	190	1	3	2	2	3	2	1	2
1592	0	190	1	3	1	2	1	0	1	2
1593	4	191	1	3	2	2	3	2	1	2
1594	0	191	1	3	1	1	2	2	0	2
1595	4	191	1	3	3	3	5	2	1	2
1596	1	191	1	3	2	2	2	2	1	2
1597	3	191	1	3	2	2	3	2	1	2
1598	0	191	1	3	2	1	3	2	1	1
1599	1	191	1	3	2	2	3	2	1	2
1600	4	192	1	3	2	3	5	2	1	4
1601	1	192	1	3	2	2	5	2	1	1
1602	8	192	1	3	3	2	4	2	1	1
1603	6	192	1	3	2	2	4	2	1	1
1604	3	192	1	3	2	2	4	0	1	1
1605	7	192	1	3	2	2	5	2	1	2
1606	8	192	1	3	1	2	4	2	1	3
1607	4	192	1	3	2	2	5	2	1	3
1608	6	192	1	3	2	2	5	2	1	1
1609	2	192	1	3	2	2	4	2	1	3
1610	4	192	1	3	3	2	4	2	1	2
1611	6	192	1	3	3	3	5	2	1	2
1612	2	192	1	3	2	2	4	2	1	2
1613	0	193	1	3	2	2	5	2	1	4
1614	2	193	1	3	2	2	5	2	1	4
1615	3	193	1	3	2	2	4	2	1	2
1616	7	193	1	3	2	3	4	2	1	2
1617	2	193	1	3	0	0	2	2	1	2
1618	6	193	1	3	1	1	4	2	1	3
1619	3	193	1	3	2	1	4	2	1	3
1620	3	193	1	3	2	1	4	2	1	4
1621	3	193	1	3	0	0	3	2	1	2
1622	7	193	1	3	1	1	3	2	1	2
1623	2	193	1	3	1	0	1	0	1	2
1624	4	193	1	3	2	2	4	2	1	1
1625	4	194	1	3	2	2	5	2	1	2
1626	1	194	1	3	2	2	4	2	1	1
1627	2	194	1	3	2	0	4	2	1	3
1628	4	194	1	3	2	0	4	2	1	4
1629	4	194	1	3	2	2	4	2	1	1
1630	4	194	1	3	2	3	4	2	1	2
1631	4	194	1	3	2	1	4	2	1	2
1632	8	195	1	3	0	0	2	0	1	2
1633	4	195	1	3	2	2	4	1	1	3
1634	9	195	1	3	0	0	1	0	0	1
1635	3	195	1	3	1	0	1	0	1	2
1636	3	195	1	3	1	3	3	0	0	3
1637	1	195	1	3	2	1	1	2	1	3
1638	2	195	1	3	0	1	2	0	1	3
1639	2	195	1	3	2	3	3	0	1	2
1640	8	195	1	3	1	2	2	2	1	2
1641	5	195	1	3	0	1	1	0	0	2
1642	8	196	1	3	0	0	1	0	1	2
1643	8	196	1	3	2	3	4	2	1	2
1644	2	196	1	3	1	0	2	0	1	4
1645	3	196	1	3	1	0	1	0	1	2
1646	1	196	1	3	0	0	1	0	1	2
1647	6	196	1	3	1	0	2	0	1	2
1648	4	197	1	3	2	2	5	1	1	2
1649	7	197	1	3	2	1	3	2	1	2
1650	2	197	1	3	1	1	3	1	0	3
1651	2	197	1	3	2	1	1	1	1	2
1652	2	197	1	3	2	2	3	2	1	4
1653	5	197	1	3	2	1	1	0	1	2
1654	4	198	1	3	1	0	1	0	1	3
1655	3	198	1	3	2	0	4	0	1	2
1656	5	198	1	3	0	0	2	0	1	3
1657	2	198	1	3	1	0	1	1	1	3
1658	4	198	1	3	1	1	2	2	1	2
1659	4	198	1	3	2	0	1	0	0	2
1660	0	198	1	3	2	2	2	0	1	2
1661	2	198	1	3	1	0	1	0	1	4
1662	2	199	1	3	1	1	2	1	1	2
1663	1	199	1	3	1	0	3	0	1	2
1664	4	199	1	3	1	2	3	2	0	2
1665	1	199	1	3	1	1	1	2	0	3
1666	6	199	1	3	2	3	5	2	1	3
1667	4	199	1	3	2	3	5	2	1	2
1668	11	199	1	3	3	3	5	1	1	1
1669	2	199	1	3	1	0	4	2	0	3
1670	2	199	1	3	2	2	4	2	1	2
1671	1	199	1	3	2	2	5	1	1	1
1672	2	199	1	3	1	1	4	0	1	2
1673	1	199	1	3	0	0	2	0	0	3
1674	1	199	1	3	2	2	2	2	1	3
1675	1	200	1	3	1	1	2	0	1	2
1676	1	200	1	3	0	0	1	0	0	2
1677	1	200	1	3	2	2	3	0	1	3
1678	1	200	1	3	2	2	2	0	1	2
1679	9	200	1	3	2	2	2	0	1	2
1680	0	201	1	3	0	0	3	0	0	4
1681	3	201	1	3	2	0	3	0	1	4
1682	5	201	1	3	1	0	1	0	1	3
1683	2	201	1	3	1	0	2	0	1	3
1684	2	201	1	3	1	1	2	1	1	4
1685	3	201	1	3	0	0	4	2	0	2
1686	0	201	1	3	1	0	2	1	1	2
1687	2	201	1	3	0	0	1	0	1	3
1688	3	201	1	3	1	0	1	0	1	3
1689	2	201	1	3	1	0	2	0	0	2
1690	0	201	1	3	2	1	3	0	1	2
1691	3	201	1	3	2	2	3	0	1	2
1692	2	201	1	3	2	1	4	2	0	3
1693	1	201	1	3	2	0	2	0	1	2
1694	4	202	1	3	0	1	3	0	1	2
1695	1	202	1	3	1	1	1	2	1	2
1696	4	202	1	3	0	0	1	0	1	3
1697	1	202	1	3	3	2	3	1	1	2
1698	3	202	1	3	1	2	1	0	1	2
1699	1	202	1	3	2	0	1	0	1	2
1700	0	202	1	3	1	1	2	1	1	3
1701	8	202	1	3	2	0	3	2	1	3
1702	1	202	1	3	0	0	2	0	1	2
1703	5	202	1	3	2	3	5	2	1	2
1704	3	202	1	3	3	2	3	2	1	2
1705	1	202	1	3	0	0	1	0	0	2
1706	1	203	1	3	1	0	4	2	0	2
1707	2	203	1	3	2	2	4	2	1	2
1708	0	203	1	3	0	0	4	2	1	3
1709	4	203	1	3	1	1	4	2	1	4
1710	4	203	1	3	2	2	4	2	1	4
1711	1	203	1	3	1	1	4	2	1	2
1712	5	204	1	3	2	2	5	2	1	4
1713	1	204	1	3	1	0	5	2	1	2
1714	1	204	1	3	2	2	5	2	1	3
1715	5	204	1	3	2	2	5	2	1	3
1716	4	205	1	3	3	3	5	1	1	3
1717	5	205	1	3	3	3	5	2	1	3
1718	1	205	1	3	2	2	4	1	1	3
1719	2	205	1	3	2	1	5	2	1	2
1720	2	205	1	3	2	1	4	2	1	3
1721	5	206	1	3	2	2	3	2	1	2
1722	1	206	1	3	3	2	4	2	1	1
1723	3	206	1	3	3	2	5	2	1	4
1724	2	206	1	3	1	0	3	2	0	2
1725	2	206	1	3	2	2	2	2	1	4
1726	1	206	1	3	2	0	3	2	1	2
1727	0	207	1	3	1	0	4	1	1	1
1728	2	207	1	3	1	1	4	2	1	2
1729	9	207	1	3	3	2	4	2	1	2
1730	2	207	1	3	1	1	4	2	1	1
1731	0	207	1	3	0	0	2	0	1	2
1732	3	207	1	3	1	2	3	2	1	3
1733	3	207	1	3	0	0	4	2	1	3
1734	0	208	1	3	1	1	2	1	1	3
1735	0	208	1	3	0	1	2	0	1	3
1736	1	208	1	3	2	1	1	2	1	4
1737	3	208	1	3	2	1	3	0	1	1
1738	1	208	1	3	1	2	3	1	1	1
1739	0	208	1	3	1	1	1	0	0	2
1740	2	208	1	3	2	1	1	0	1	2
1741	2	208	1	3	3	2	2	0	1	1
1742	1	208	1	3	0	1	1	0	0	3
1743	0	208	1	3	2	1	1	0	1	4
1744	1	208	1	3	0	1	2	0	0	2
1745	2	209	1	3	2	2	5	2	1	3
1746	0	209	1	3	2	2	3	0	1	2
1747	1	209	1	3	2	1	5	2	1	2
1748	1	209	1	3	1	2	3	2	1	2
1749	1	209	1	3	2	2	4	2	1	2
1750	0	209	1	3	1	1	4	2	1	2
1751	5	210	1	3	1	2	4	2	1	4
1752	1	210	1	3	1	2	1	0	1	3
1753	2	210	1	3	0	0	1	1	1	3
1754	0	210	1	3	0	0	1	0	0	3
1755	0	210	1	3	1	0	2	0	1	2
1756	0	210	1	3	0	0	1	0	1	3
1757	1	210	1	3	1	1	3	2	1	2
1758	3	210	1	3	0	0	1	0	0	3
1759	2	210	1	3	0	0	2	0	1	2
1760	0	210	1	3	1	0	2	0	1	3
1761	3	210	1	3	0	0	1	0	1	2
1762	1	210	1	3	2	2	2	0	1	4
1763	1	210	1	3	0	0	1	1	1	3
1764	0	210	1	3	1	0	1	1	1	3
1765	0	211	1	3	2	0	1	0	1	2
1766	1	211	1	3	2	3	2	0	1	3
1767	1	211	1	3	2	1	2	0	1	3
1768	6	211	1	3	2	1	2	0	1	3
1769	0	211	1	3	0	0	1	0	1	2
1770	1	211	1	3	2	3	3	0	1	2
1771	1	211	1	3	2	0	1	0	1	3
1772	1	211	1	3	1	0	2	0	1	2
1773	0	211	1	3	0	0	1	1	1	3
1774	0	211	1	3	1	0	1	0	1	2
1775	4	212	1	3	2	2	2	0	1	2
1776	3	212	1	3	2	2	4	1	1	2
1777	4	212	1	3	1	0	1	0	1	2
1778	0	212	1	3	1	1	1	0	1	2
1779	2	212	1	3	2	2	2	1	1	2
1780	5	212	1	3	1	2	1	1	1	3
1781	2	212	1	3	2	0	1	0	1	3
1782	0	212	1	3	0	0	1	0	0	2
1783	0	212	1	3	1	0	1	0	1	3
1784	0	212	1	3	1	1	2	0	1	3
1785	1	213	1	3	1	0	1	0	0	4
1786	1	213	1	3	1	1	1	0	1	1
1787	3	213	1	3	2	1	3	2	1	2
1788	5	213	1	3	2	3	4	1	1	2
1789	1	213	1	3	2	2	3	2	1	2
1790	4	213	1	3	0	0	4	2	0	2
1791	8	213	1	3	2	1	3	2	1	4
1792	5	213	1	3	2	1	1	0	0	2
1793	6	213	1	3	2	0	3	0	1	2
1794	1	213	1	3	1	0	2	0	1	2
1795	3	214	1	3	2	1	5	2	0	2
1796	2	214	1	3	1	1	2	1	0	2
1797	0	214	1	3	0	0	1	0	0	1
1798	5	214	1	3	2	1	5	2	1	2
1799	1	214	1	3	1	2	4	0	1	2
1800	3	214	1	3	3	1	4	2	1	2
1801	9	214	1	3	3	3	4	0	1	2
1802	2	214	1	3	2	2	5	0	1	2
1803	2	214	1	3	1	1	2	0	0	2
1804	0	215	1	3	0	0	1	2	0	2
1805	0	215	1	3	1	1	1	0	1	3
1806	2	215	1	3	0	0	1	0	1	2
1807	0	215	1	3	0	0	1	0	1	3
1808	0	215	1	3	1	0	1	0	1	3
1809	7	216	1	3	1	2	3	0	1	2
1810	1	216	1	3	0	0	3	0	0	1
1811	1	216	1	3	0	0	2	2	1	3
1812	3	216	1	3	2	0	3	2	1	3
1813	0	216	1	3	1	0	3	2	0	3
1814	3	216	1	3	2	2	4	2	1	2
1815	4	216	1	3	2	1	1	2	1	4
1816	8	217	1	3	2	2	2	0	1	3
1817	1	217	1	3	0	0	2	0	0	2
1818	1	217	1	3	0	0	2	0	0	3
1819	0	217	1	3	2	1	1	0	1	4
1820	4	217	1	3	1	2	2	0	1	3
1821	4	218	1	3	2	1	3	2	1	3
1822	1	218	1	3	1	0	4	2	1	3
1823	0	218	1	3	1	0	2	0	1	2
1824	8	218	1	3	1	0	3	1	1	2
1825	3	218	1	3	1	0	2	0	1	2
1826	3	218	1	3	0	0	3	0	0	2
1827	3	218	1	3	2	1	4	2	1	1
1828	0	218	1	3	0	0	1	0	1	3
1829	0	219	1	3	2	1	2	2	1	3
1830	3	219	1	3	3	3	5	2	1	2
1831	0	219	1	3	3	2	3	2	1	3
1832	1	219	1	3	2	2	3	2	1	2
1833	1	219	1	3	1	0	3	2	1	2
1834	1	220	1	3	2	2	4	2	1	2
1835	1	220	1	3	2	2	4	2	1	4
1836	0	220	1	3	2	2	4	2	1	2
1837	3	220	1	3	0	0	3	0	0	2
1838	2	220	1	3	1	3	4	2	1	3
1839	2	220	1	3	1	1	3	2	1	2
1840	2	220	1	3	1	0	4	2	1	4
1841	2	220	1	3	0	0	2	2	1	3
1842	3	220	1	3	2	2	4	2	1	3
1843	1	220	1	3	2	2	2	2	1	2
1844	2	221	1	3	2	3	2	0	0	2
1845	2	221	1	3	2	2	2	2	1	3
1846	1	221	1	3	1	1	3	1	1	2
1847	3	221	1	3	0	0	2	1	0	2
1848	1	221	1	3	0	1	2	0	0	1
1849	1	222	1	3	1	0	2	2	1	2
1850	5	222	1	3	2	2	3	2	1	2
1851	0	222	1	3	2	1	2	1	1	2
1852	3	222	1	3	1	1	3	2	1	2
1853	2	223	1	3	3	3	3	0	1	2
1854	4	223	1	3	2	2	4	2	1	1
1855	2	223	1	3	2	2	3	2	1	2
1856	3	224	1	3	2	2	4	2	1	2
1857	4	224	1	3	2	1	3	2	1	1
1858	1	224	1	3	2	2	2	2	1	3
1859	3	224	1	3	2	2	4	1	1	2
1860	3	225	0	3	2	1	4	2	1	3
1861	3	225	0	3	1	2	4	2	1	2
1862	2	225	0	3	1	2	5	2	1	2
1863	2	225	0	3	1	0	5	2	1	2
1864	8	225	0	3	2	3	5	2	1	2
1865	0	225	0	3	1	0	4	2	1	3
1866	3	226	0	3	3	3	5	2	1	3
1867	2	226	0	3	2	3	5	2	1	3
1868	9	226	0	3	2	2	5	2	1	3
1869	7	226	0	3	1	2	5	2	1	2
1870	7	226	0	3	2	2	5	2	1	3
1871	7	226	0	3	2	1	5	2	1	2
1872	5	226	0	3	0	2	5	2	1	2
1873	4	226	0	3	2	1	4	2	1	2
1874	3	226	0	3	3	3	5	2	1	1
1875	8	226	0	3	1	2	5	2	1	3
1876	8	227	0	3	3	3	5	2	1	2
1877	8	227	0	3	3	3	5	2	1	2
1878	9	227	0	3	3	3	5	2	1	2
1879	8	227	0	3	2	2	5	2	1	2
1880	7	228	0	3	2	1	5	2	1	1
1881	2	228	0	3	2	1	5	2	1	2
1882	8	228	0	3	3	3	5	2	1	3
1883	4	228	0	3	2	0	4	2	1	3
1884	2	228	0	3	2	2	5	2	1	2
1885	5	228	0	3	1	1	4	2	1	2
1886	2	228	0	3	2	2	4	2	1	4
1887	1	228	0	3	2	1	4	2	1	4
1888	5	228	0	3	2	2	4	2	1	4
1889	0	228	0	3	2	2	4	2	1	3
1890	2	228	0	3	1	0	4	2	1	2
1891	1	228	0	3	2	2	4	2	0	3
1892	3	228	0	3	0	1	4	1	1	4
1893	6	229	0	3	2	3	5	2	1	2
1894	2	229	0	3	1	2	5	2	1	1
1895	2	229	0	3	2	2	5	2	1	2
1896	10	230	0	3	3	3	5	2	1	2
1897	0	230	0	3	0	3	5	0	1	3
1898	2	230	0	3	1	2	4	2	1	2
1899	4	230	0	3	2	0	5	2	1	2
1900	6	230	0	3	2	3	5	2	1	2
1901	7	230	0	3	2	2	5	2	1	2
1902	3	230	0	3	1	2	5	2	1	2
1903	6	230	0	3	2	2	5	2	1	1
1904	5	231	0	3	1	1	5	2	1	2
1905	3	231	0	3	2	2	5	2	1	3
1906	9	231	0	3	1	1	4	2	1	1
1907	9	231	0	3	1	2	5	2	1	4
1908	0	231	0	3	3	3	4	2	1	2
1909	1	232	0	3	1	1	4	1	1	3
1910	5	232	0	3	1	1	4	2	1	4
1911	1	232	0	3	0	0	4	1	1	1
1912	3	232	0	3	0	1	4	2	1	2
1913	3	232	0	3	1	2	4	0	1	3
1914	2	233	0	3	1	2	5	2	1	4
1915	5	233	0	3	2	2	5	2	1	2
1916	3	233	0	3	2	2	4	2	1	2
1917	3	233	0	3	2	2	4	2	1	2
1918	3	233	0	3	3	3	5	1	1	2
1919	7	234	0	3	2	2	5	2	1	2
1920	0	234	0	3	2	1	5	2	1	2
1921	1	234	0	3	1	1	4	2	1	2
1922	1	234	0	3	1	1	4	1	1	3
1923	0	234	0	3	2	1	4	0	1	2
1924	1	234	0	3	1	2	4	1	1	2
1925	2	235	0	3	3	3	5	2	1	2
1926	2	235	0	3	2	2	5	2	1	3
1927	4	235	0	3	1	2	5	2	1	2
1928	1	235	0	3	1	2	4	0	1	2
1929	4	235	0	3	3	2	5	2	1	2
1930	4	235	0	3	2	3	5	2	1	2
1931	2	235	0	3	1	1	4	2	1	2
1932	3	235	0	3	2	2	3	2	1	3
1933	2	236	0	3	2	1	2	2	1	3
1934	6	236	0	3	2	3	4	2	1	3
1935	0	236	0	3	2	2	4	2	1	3
1936	5	236	0	3	2	3	4	2	1	4
1937	0	236	0	3	2	2	1	0	1	2
1938	2	236	0	3	2	2	4	2	1	3
1939	7	236	0	3	3	3	5	2	1	3
1940	7	236	0	3	3	3	2	1	1	2
1941	1	237	0	3	1	0	1	0	1	3
1942	2	237	0	3	2	1	1	2	1	2
1943	2	237	0	3	2	2	2	0	1	2
1944	3	237	0	3	0	0	1	0	1	2
1945	4	238	0	3	0	0	2	2	0	2
1946	4	238	0	3	1	1	3	2	1	2
1947	6	238	0	3	2	3	1	2	1	3
1948	6	238	0	3	1	1	3	2	1	2
1949	5	238	0	3	2	3	3	0	1	3
1950	1	238	0	3	1	1	1	0	0	1
1951	0	238	0	3	2	0	3	2	1	2
1952	2	238	0	3	2	2	2	2	1	2
1953	3	238	0	3	0	0	1	0	1	2
1954	5	239	0	3	3	3	4	2	1	2
1955	4	239	0	3	2	2	4	2	1	3
1956	2	239	0	3	2	2	3	2	1	3
1957	0	239	0	3	0	0	3	1	1	3
1958	3	239	0	3	1	1	2	0	0	2
1959	3	239	0	3	2	2	2	2	1	3
1960	2	239	0	3	0	0	4	2	1	3
1961	2	239	0	3	2	1	5	1	1	3
1962	0	239	0	3	2	1	4	2	1	2
1963	3	239	0	3	2	2	5	2	1	3
1964	3	239	0	3	2	0	2	2	1	2
1965	1	240	0	3	3	3	5	2	1	2
1966	6	240	0	3	3	3	5	2	1	2
1967	3	240	0	3	3	3	5	2	1	2
1968	4	241	0	3	0	0	1	0	1	2
1969	3	241	0	3	2	3	1	0	1	3
1970	2	241	0	3	1	1	2	2	1	4
1971	7	241	0	3	3	1	1	0	1	3
1972	8	241	0	3	2	0	2	0	1	2
1973	1	241	0	3	1	1	2	0	1	3
1974	8	241	0	3	2	3	5	2	1	2
1975	8	241	0	3	2	3	3	0	1	3
1976	2	241	0	3	1	1	3	0	1	2
1977	4	242	0	3	3	2	5	2	1	2
1978	8	242	0	3	3	3	5	2	1	2
1979	2	242	0	3	1	0	4	1	1	2
1980	1	242	0	3	2	2	4	2	1	2
1981	1	242	0	3	1	0	5	1	0	2
1982	6	243	0	3	3	3	5	2	1	4
1983	1	243	0	3	0	0	3	2	1	2
1984	0	243	0	3	2	2	5	2	1	2
1985	2	243	0	3	2	2	4	2	1	2
1986	5	243	0	3	2	1	4	2	1	4
1987	1	243	0	3	2	1	4	1	1	3
1988	0	243	0	3	1	1	2	2	1	1
1989	2	243	0	3	1	1	4	2	1	4
1990	2	244	0	3	1	1	5	2	1	4
1991	1	244	0	3	3	2	5	2	1	2
1992	7	244	0	3	3	3	5	2	1	2
1993	4	244	0	3	2	2	5	2	1	2
1994	2	244	0	3	1	2	5	2	1	2
1995	5	244	0	3	1	2	5	2	0	3
1996	2	244	0	3	1	0	5	2	1	2
1997	2	244	0	3	2	3	5	2	1	1
1998	0	245	0	3	1	2	4	2	1	2
1999	1	245	0	3	0	2	5	2	1	2
[truncated: 2,494 more rows]
