# Supplementary material for: Modelling the number of antenatal care visits in Bangladesh to determine the risk factors for reduced antenatal care attendance
Source: PLoS One. 2020 Jan 24;15(1):e0228215. doi: 10.1371/journal.pone.0228215 (PMC6980537; doi:10.1371/journal.pone.0228215)
Supplement: S2 File — (TXT) [file pone.0228215.s002.txt]

# R CODE FOR PLOSONE JOURNAL
# Article: Modelling the Number of Antenatal Care Visits in Bangladesh to Determine the Risk Factors for Reduced Antenatal Care Attendance
# Article ID : PONE-D-19-25813R1
# Libraries
library(sas7bdat)
library(pscl)
library(MASS)
library(sjstats)
library(sandwich)
library(lmtest)
require(lme4)
require(plotrix)
require(ggplot2)
library(xlsx)

library(GLMMadaptive)
library(DHARMa)

# The minimal dataset
DATA.ANC <- read.csv("DATA.ANC.csv")
# Variable names
#("n_ANC","PSU","RURAL","DIVISION","WE","PE","SES","WMS","PW","HCDM")]
# Variable names in DHS Women Data file: "BDKR70FL.SAV"
#("M14$1","V001","V025","V026","V106","V701","V190","V159","M10$1","V743A")]

new.paper <- DATA.ANC
new.paper$V001 <- new.paper$PSU

# Results for Table 1

# Number of Women
length(new.paper$n_ANC)

# Division
n.DIVISION<-tapply(new.paper$n_ANC,new.paper$DIVISION,length)
MEAN.DIVISION<-tapply(new.paper$n_ANC,new.paper$DIVISION,mean)
res.aov.division <- aov(n_ANC ~ as.factor(DIVISION), data = new.paper)
(summary(res.aov.division))

MEDIAN.DIVISION<-tapply(new.paper$n_ANC,new.paper$DIVISION,median)
KW.DIVISION<-kruskal.test(n_ANC ~ DIVISION, data = new.paper) 
KW.DIVISION


# Place of Residence
n.RURAL<-tapply(new.paper$n_ANC,new.paper$RURAL,length)
MEAN.RURAL<-tapply(new.paper$n_ANC,new.paper$RURAL,mean)
res.aov.RURAL <- aov(n_ANC ~ as.factor(RURAL), data = new.paper)
(summary(res.aov.RURAL))

MEDIAN.RURAL<-tapply(new.paper$n_ANC,new.paper$RURAL,median)
KW.RURAL<-kruskal.test(n_ANC ~ RURAL, data = new.paper) 
KW.RURAL

# Women's Education (WE)
n.WE<-tapply(new.paper$n_ANC,new.paper$WE,length)
MEAN.WE<-tapply(new.paper$n_ANC,new.paper$WE,mean)
res.aov.WE <- aov(n_ANC ~ as.factor(WE), data = new.paper)
(summary(res.aov.WE))

MEDIAN.WE<-tapply(new.paper$n_ANC,new.paper$WE,median)
KW.WE<-kruskal.test(n_ANC ~ WE, data = new.paper) 
KW.WE


# Household Socio-economin Status (SES) (Wealth status)
n.SES<-tapply(new.paper$n_ANC,new.paper$SES,length)
MEAN.SES<-tapply(new.paper$n_ANC,new.paper$SES,mean)
res.aov.SES <- aov(n_ANC ~ as.factor(SES), data = new.paper)
(summary(res.aov.SES))

MEDIAN.SES<-tapply(new.paper$n_ANC,new.paper$SES,median)
KW.SES<-kruskal.test(n_ANC ~ SES, data = new.paper) 
KW.SES

# Women access to Mass-Media status (WMS) 
n.WMS<-tapply(new.paper$n_ANC,new.paper$WMS,length)
MEAN.WMS<-tapply(new.paper$n_ANC,new.paper$WMS,mean)
res.aov.WMS <- aov(n_ANC ~ as.factor(WMS), data = new.paper)
(summary(res.aov.WMS))

MEDIAN.WMS<-tapply(new.paper$n_ANC,new.paper$WMS,median)
KW.WMS<-kruskal.test(n_ANC ~ WMS, data = new.paper) 
KW.WMS

# Women pregnancy wanted (PW) 
n.PW<-tapply(new.paper$n_ANC,new.paper$PW,length)
MEAN.PW<-tapply(new.paper$n_ANC,new.paper$PW,mean)
res.aov.PW <- aov(n_ANC ~ as.factor(PW), data = new.paper)
(summary(res.aov.PW))

MEDIAN.PW<-tapply(new.paper$n_ANC,new.paper$PW,median)
KW.PW<-kruskal.test(n_ANC ~ PW, data = new.paper) 
KW.PW

# Decission maker of Health Care (HCDM) 
n.HCDM<-tapply(new.paper$n_ANC,new.paper$HCDM,length)
MEAN.HCDM<-tapply(new.paper$n_ANC,new.paper$HCDM,mean)
res.aov.HCDM <- aov(n_ANC ~ as.factor(HCDM), data = new.paper)
(summary(res.aov.HCDM))

MEDIAN.HCDM<-tapply(new.paper$n_ANC,new.paper$HCDM,median)
KW.HCDM<-kruskal.test(n_ANC ~ HCDM, data = new.paper) 
KW.HCDM

# Partner's Education (PE) 
n.PE<-tapply(new.paper$n_ANC,new.paper$PE,length)
MEAN.PE<-tapply(new.paper$n_ANC,new.paper$PE,mean)
res.aov.PE <- aov(n_ANC ~ as.factor(PE), data = new.paper)
(summary(res.aov.PE))

MEDIAN.PE<-tapply(new.paper$n_ANC,new.paper$PE,median)
KW.PE<-kruskal.test(n_ANC ~ PE, data = new.paper) 
KW.PE

# Standard and Mixed Poisson Regression (PR and MPR) #########

poi <- glm(n_ANC ~factor(HCDM)+
             factor(PW)+factor(RURAL)+factor(DIVISION)+factor(WE)+
             factor(PE)+factor(SES)+factor(WMS), 
           family=poisson, data=new.paper)
summary(poi)
logLik(poi)
AIC(poi)
coef.poi<-round(coeftest(poi, vcov = sandwich),3)

# Manual Calculation of Disperssion Parameter
pr <- residuals(poi,"pearson")
phi <- sum(pr^2)/df.residual(poi)

round(c(phi,sqrt(phi)),4)
# [1] 1.9543 1.3980

# Calculation of Disperssion Parameter
# Over-dispersion is a problem if the conditional variance (residual variance) 
# is larger than the conditional mean.  
# One way to check for and deal with over-dispersion is  
# to run a quasi-poisson model, which fits an extra dispersion parameter
# to account for that extra variance.

poi.mixed <- glmer(n_ANC ~factor(HCDM)+
                     +factor(PW)+factor(RURAL)+factor(DIVISION)+factor(WE)+
                     factor(PE)+factor(SES)+factor(WMS)+(1|V001), 
                   family=poisson(link = "log"), data=new.paper, nAGQ = 0)
summary(poi.mixed)
AIC(poi.mixed)
logLik(poi.mixed)

coef.poi.mixed<-round(summary(poi.mixed)$coef,3)

# DHARMa

# Generate simulated residuals

simulationOutput <- simulateResiduals(fittedModel = poi, n = 1000)

# Plot simulated residuals
plotSimulatedResiduals(simulationOutput = simulationOutput)
print(testUniformity(simulationOutput = simulationOutput))
print(testZeroInflation(simulationOutput = simulationOutput))
testDispersion(simulationOutput)

# Overdispersion test
simulationOutput <- simulateResiduals(fittedModel = poi.mixed, n = 1000)

# Plot simulated residuals
plotSimulatedResiduals(simulationOutput = simulationOutput)
print(testUniformity(simulationOutput = simulationOutput))
print(testZeroInflation(simulationOutput = simulationOutput))

# This test also suggest zero inflation.
#testDispersion(simulationOutput)

# The dispersion parameter, which was forced to be 1 in our last model (poi), is allowed to be estimated here.
# In fact, it is estimated at 1.95. This parameter tells us how many times larger the variance 
# is than the mean. Since our dispersion was gretaer than one, it turns out the conditional variance 
# is actually smaller than the conditional mean. We have over-dispersion.


# Standard and Mixed Negative Binomial Regression (NBR and MNBR) #########

neg <- glm.nb(n_ANC ~factor(HCDM)+
                factor(PW)+factor(RURAL)+factor(DIVISION)+factor(WE)+
                factor(PE)+factor(SES)+factor(WMS), 
              data=new.paper)
summary(neg)
logLik(neg)
AIC(neg)

coef.neg<-round(summary(neg)$coef,3)

# Theta: 3.047
# Note regarding Dispertion parameter
# theta is NOT the dispersion parameter.
# Under the NB model, the variance of an observation is mu+mu^2/theta, so that's how theta enters the picture.  The smaller theta is the larger the variance. 

# Mixed Negative Binomial Regression
# Using the code avaiable from:
# https://github.com/samuel-walker/cleveland-glmm/blob/52dce82c6e9cff02cfdcdc849f2d61ff8a3770a1/Walker_Samuel_201806_PhD_script.R

neg.mixed <- glmer.nb(n_ANC ~factor(HCDM)+
                        +factor(PW)+factor(RURAL)+factor(DIVISION)+factor(WE)+
                        factor(PE)+factor(SES)+factor(WMS)+(1|V001),
                      verbose=TRUE,data=new.paper)
summary(neg.mixed)
logLik(neg.mixed)
coef.neg.mixed<-round(summary(neg.mixed)$coef,3)
# 
fixed <- fixef(neg.mixed)
confintfixed <- confint(neg.mixed, parm = "beta_", method = "Wald") # Beware: The Wald method is less accurate but much, much faster.
IRR <- exp(cbind(fixed, confintfixed))
IRR
# 
vuong(poi, neg)
anova(poi.mixed,poi)
anova(neg.mixed,neg)


overdisp_fun <- function(model) {
  ## number of variance parameters in an n-by-n variance-covariance matrix
  vpars <- function(m) {
    nrow(m)*(nrow(m)+1)/2
  }
  # The next two lines calculate the residual degrees of freedom
  model.df <- sum(sapply(VarCorr(model),vpars))+length(fixef(model))
  rdf <- nrow(model.frame(model))-model.df
  # extracts the Pearson residuals
  rp <- residuals(model,type="pearson")
  Pearson.chisq <- sum(rp^2)
  prat <- Pearson.chisq/rdf
  # Generates a p-value. If less than 0.05, the data are overdispersed.
  pval <- pchisq(Pearson.chisq, df=rdf, lower.tail=FALSE)
  c(chisq=Pearson.chisq,ratio=prat,rdf=rdf,p=pval)
}

overdisp_fun(poi.mixed)
overdisp_fun(neg.mixed)


# library(MASS)
# library(msme)
# model.neg <- MASS::glm.nb(n_ANC ~factor(HCDM)+
#                             +factor(PW)+factor(RURAL)+factor(DIVISION)+factor(WE)+
#                             factor(PE)+factor(SES)+factor(WMS),
#                           data=new.paper,
#                           trace=TRUE)
# odTest(model.neg)
# odTest(neg)
# P__disp(neg)
# P__disp(model.neg)

# Goodness of Fit using Simulated Residuals (DHARMa) --------------#

simulationOutput <- simulateResiduals(fittedModel = neg, n = 1000)
# Plot simulated residuals
plotSimulatedResiduals(simulationOutput = simulationOutput)
print(testUniformity(simulationOutput = simulationOutput))
print(testZeroInflation(simulationOutput = simulationOutput))
testDispersion(simulationOutput)

simulationOutput <- simulateResiduals(fittedModel = neg.mixed, n = 1000)
# Plot simulated residuals
plotSimulatedResiduals(simulationOutput = simulationOutput)
print(testUniformity(simulationOutput = simulationOutput))
print(testZeroInflation(simulationOutput = simulationOutput))
testDispersion(simulationOutput)

# This test indicates we need to do Zero-inflated Mixed NB 

# A large, positive test statistic provides evidence of the superiority of model 1 over model 2,
# while a large, negative test statistic is evidence of the superiority of model 2 over model 1.
# Thus Vuong non-nested test indicates NB model is superior than Poisson Model

# Manual Calculation of Disperssion Parameter
pr <- residuals(neg,"pearson")
phi <- sum(pr^2)/df.residual(neg)

round(c(phi,sqrt(phi)),4)
# [1] 1.0949 1.0464
# P-value
1-pchisq(sum(pr^2),df.residual(neg))


pr <- residuals(neg.mixed,"pearson")
phi <- sum(pr^2)/df.residual(neg.mixed)

round(c(phi,sqrt(phi)),4)
# [1] 1.0949 1.0464
# P-value
1-pchisq(sum(pr^2),df.residual(neg))


library(sjstats)
overdisp(poi)
# Overdispersion test
# dispersion ratio = 1.9543
# Pearson's Chi-Squared = 8733.7274
# p-value = 0.0000
zero_count(poi)
# Zero-Count overfitting
# Observed zero-counts: 969
# Predicted zero-counts: 485
# Ratio: 0.50
# 
# Model is underfitting zero-counts (probable zero-inflation).
overdisp(neg)
# Overdispersion test
# dispersion ratio = 1.0949
# Pearson's Chi-Squared = 4892.9601
# p-value = 0.0000
# Overdispersion detected.

# Zero-Inflated Model (ZIPR and ZINBR) ##########################
# Test of excess zero and overdisperssion 
# So Zero-inflated Poisson model has been run

zero.poi <- zeroinfl(n_ANC ~factor(HCDM)+
                       +factor(PW)+factor(RURAL)+factor(DIVISION)+factor(WE)+
                       factor(PE)+factor(SES)+factor(WMS)|factor(HCDM)+
                       +factor(PW)+factor(RURAL)+factor(DIVISION)+factor(WE)+
                       factor(PE)+factor(SES)+factor(WMS), dist="poisson",data = new.paper)
coef.zero.poi.count<-round(summary(zero.poi)$ coefficients$ count,3)
coef.zero.poi.zero<-round(summary(zero.poi)$ coefficients$ zero,3)
AIC(zero.poi)
logLik(zero.poi)
pr1 <- residuals(zero.poi,"pearson")
phi1 <- sum(pr1^2)/df.residual(zero.poi)

round(c(phi1,sqrt(phi1)),4)
# [1] 1.3739 1.1721
# P-value
test<-1-pchisq(sum(pr1^2),df.residual(zero.poi))


# Comparison of poi and zero.poi

vuong(poi, zero.poi)

P__disp(poi)
P__disp(zero.poi)

# Since Voung test indicate zero-inflated poisson is doing better than poisson, it can be assumed that
# there are excessive zeros in the distribution of ANC visits.


lmtest::lrtest(poi,zero.poi)

# # cOMPARISON OF P and ZIP Graphically
# P.error<-predprob(poi)-new.paper$n_ANC
# ZIP.error<-predprob(zero.poi)-new.paper$n_ANC
# plot(P.error,ZIP.error)
# abline(0,1)
# plot(density(P.error))
# lines(density(ZIP.error),col=2)

# Now we want to check the overdispersion of zer0-inflated poisson distribition

pr <- residuals(zero.poi,"pearson")
phi <- sum(pr^2)/df.residual(zero.poi)

round(c(phi,sqrt(phi)),4)

zero.neg <- zeroinfl(n_ANC ~factor(HCDM)+
                       +factor(PW)+factor(RURAL)+factor(DIVISION)+factor(WE)+
                       factor(PE)+factor(SES)+factor(WMS)|
                       factor(HCDM)+
                       +factor(PW)+factor(RURAL)+factor(DIVISION)+factor(WE)+
                       factor(PE)+factor(SES)+factor(WMS), dist="negbin",data = new.paper,EM = TRUE)
coef.zero.neg.count<-round(summary(zero.neg)$ coefficients$ count,3)
coef.zero.neg.zero<-round(summary(zero.neg)$ coefficients$ zero,3)
summary(zero.neg)
vuong(neg, zero.neg)
AIC(zero.neg)

pr <- residuals(zero.neg,"pearson")
phi <- sum(pr^2)/df.residual(zero.neg)
round(c(phi,sqrt(phi)),4)
test<-1-pchisq(sum(pr^2),df.residual(zero.neg))


lmtest::lrtest(neg,zero.neg)


overdisp(neg)
P__disp(neg)
P__disp(zero.neg)

# Hurdle Regression Model (HPR and HNBR) #########

########## Hurdle Poisson Regression ############*

hpoi=hurdle(n_ANC ~factor(HCDM)+factor(PW)+factor(RURAL)+
              factor(DIVISION)+factor(WE)+factor(PE)+
              factor(SES)+factor(WMS)|
              factor(HCDM)+factor(PW)+factor(RURAL)+
              factor(DIVISION)+factor(WE)+factor(PE)+
              factor(SES)+factor(WMS),
            data = new.paper, dist = "poisson", zero.dist = "binomial")

coef.hpoi.count<-round(summary(hpoi)$ coefficients$ count,3)
coef.hpoi.zero<-round(summary(hpoi)$ coefficients$ zero,3)

summary(hpoi)
logLik(hpoi)
AIC(hpoi)
exp(coef(hpoi))
exp(confint(hpoi))
pr <- residuals(hpoi,"pearson")
phi <- sum(pr^2)/df.residual(hpoi)

round(c(phi,sqrt(phi)),4)

test<-1-pchisq(sum(pr^2),df.residual(hpoi))

vuong(poi, zero.poi)   # BIC-corrected         -10.01085 model2 > model1 < 2.22e-16
vuong(poi, hpoi)       # BIC-corrected         -10.00208 model2 > model1 < 2.22e-16
vuong(zero.poi, hpoi)  # BIC-corrected         0.2394191 model1 > model2 0.40539

AIC(poi)
AIC(zero.poi)
AIC(hpoi)


########## Hurdle Negative Binomial ############*

hneg=hurdle(n_ANC ~factor(HCDM)+
              +factor(PW)+factor(RURAL)+factor(DIVISION)+factor(WE)+
              factor(PE)+factor(SES)+factor(WMS)|
              factor(HCDM)+
              +factor(PW)+factor(RURAL)+factor(DIVISION)+factor(WE)+
              factor(PE)+factor(SES)+factor(WMS),
            data = new.paper, dist = "negbin", zero.dist = "binomial")
coef.hneg.count<-round(summary(hneg)$ coefficients$ count,3)
coef.hneg.zero<-round(summary(hneg)$ coefficients$ zero,3)
logLik(hneg)
AIC(hneg)
pr <- residuals(hneg,"pearson")
phi <- sum(pr^2)/df.residual(hneg)

round(c(phi,sqrt(phi)),4)

test<-1-pchisq(sum(pr^2),df.residual(hneg))

exp(coef(hpoi))
exp(confint(hpoi))

vuong(neg, zero.neg) # BIC-corrected         -3.352566 model2 > model1 0.00040033
vuong(neg, hneg) # BIC-corrected         -47.84896 model2 > model1 < 2.22e-16
vuong(zero.neg, hneg) # BIC-corrected         -49.96532 model2 > model1 < 2.22e-16
vuong(zero.poi,zero.neg) # BIC-corrected         -7.828907 model2 > model1 2.4607e-15
vuong(hpoi,hneg) # BIC-corrected         -7.7659 model2 > model1 4.0534e-15


##########################################################*

table(round(predict(hneg,type="zero")))
table(round(predict(hpoi,type="zero")))

# Predict Expected Values
table(round(predict(zero.neg,type="response")))
table(round(predict(zero.poi,type="response")))

# Conditional expected probability of an excess zero
table(round(predict(zero.neg,type="zero"))) # 206
table(round(predict(zero.poi,type="zero"))) # 260

# Zero.neg indicates that about 231 women were likely to be an excess zero which are sampling zero (not explained by the covariates)
# Zero.poi indicates that about 261 women were likely to be an excess zero which are sampling zero (not explained by the covariates)

# Zero-inflated Mixed Models (ZIMPR, ZIMPR.ERE, ZIMNBR and ZIMNBR.ERE) ---------------------------------------------

#A zero-inflated Poisson mixed model with only fixed effects in the zero part is fitted with the following call to mixed_model():

fm1 <- mixed_model(n_ANC ~ factor(HCDM)+
                     +factor(PW)+factor(RURAL)+factor(DIVISION)+factor(WE)+
                     factor(PE)+factor(SES)+factor(WMS), random = ~ 1 | V001, data = new.paper,
                   family = zi.poisson(), zi_fixed = ~ factor(HCDM)+
                     +factor(PW)+factor(RURAL)+factor(DIVISION)+factor(WE)+
                     factor(PE)+factor(SES)+factor(WMS))


lmtest::lrtest(zero.poi,fm1)

#A zero-inflated Poisson mixed model with mixed effects in the zero part is fitted with the following call to mixed_model():

fm2<-mixed_model(n_ANC ~ factor(HCDM)+
                   +factor(PW)+factor(RURAL)+factor(DIVISION)+factor(WE)+
                   factor(PE)+factor(SES)+factor(WMS), random = ~ 1 | V001, data = new.paper,
                 family = zi.poisson(), zi_fixed = ~ factor(HCDM)+
                   +factor(PW)+factor(RURAL)+factor(DIVISION)+factor(WE)+
                   factor(PE)+factor(SES)+factor(WMS), zi_random = ~1 | V001)

anova(fm1,fm2)

# 
# AIC      BIC  log.Lik   LRT df p.value
# fm1 18093.17 18308.62 -8997.59                 
# fm2 18037.10 18037.10 -8967.55 60.08  2 <0.0001

logLik(zero.poi) # 'log Lik.' -9165.279 (df=48)
logLik(hpoi)     # 'log Lik.' -9165.642 (df=48)
logLik(fm1)      # 'log Lik.' -8997.587 (df=49)
logLik(fm2)      # 'log Lik.' -8967.549 (df=51)

# Thus both Random parts are important for modelling Number of ANC

# A zero-inflated negative binomial mixed model with only fixed effects in the zero part is fitted with the following call to mixed_model():

fm3 <- mixed_model(n_ANC ~ factor(HCDM)+
                     +factor(PW)+factor(RURAL)+factor(DIVISION)+factor(WE)+
                     factor(PE)+factor(SES)+factor(WMS), random = ~ 1 | V001, data = new.paper,
                   family = zi.negative.binomial(), zi_fixed = ~ factor(HCDM)+
                     +factor(PW)+factor(RURAL)+factor(DIVISION)+factor(WE)+
                     factor(PE)+factor(SES)+factor(WMS),control=list(iter_EM=0))

lmtest::lrtest(zero.neg,fm3)

coef_table_fm3<-round(summary(fm3)$ coef_table,3) # For Count Data
coef_table_zi_fm3<-round(summary(fm3)$ coef_table_zi,3) # For Zero Part

#A zero-inflated negative binomial mixed model with mixed effects in the zero part is fitted with the following call to mixed_model():


fm4<-mixed_model(n_ANC ~ factor(HCDM)+
                   +factor(PW)+factor(RURAL)+factor(DIVISION)+factor(WE)+
                   factor(PE)+factor(SES)+factor(WMS), random = ~ 1 | V001, data = new.paper,
                 family = zi.negative.binomial(), zi_fixed = ~ factor(HCDM)+
                   +factor(PW)+factor(RURAL)+factor(DIVISION)+factor(WE)+
                   factor(PE)+factor(SES)+factor(WMS), zi_random = ~1 | V001,control=list(iter_EM=0))

anova(fm3,fm4)

coef_table_fm4<-round(summary(fm4)$ coef_table,3) # For Count Data
coef_table_zi_fm4<-round(summary(fm4)$ coef_table_zi,3) # For Zero Part

# AIC      BIC  log.Lik   LRT df p.value
# fm3 17916.14 18135.99 -8908.07                 
# fm4 17854.82 17854.82 -8875.41 65.32  2 <0.0001

logLik(zero.neg) # 'log Lik.' -8971.616 (df=49)
logLik(hneg)     # 'log Lik.' -8972.635 (df=49)
logLik(fm3)      # 'log Lik.' -8908.070 (df=50)
logLik(fm4)      # 'log Lik.' -8875.411 (df=52)

# Thus both Random parts are important for modelling Number of ANC
#  Proportion of predicted probability of zero that is excess
hist(predict(zero.neg,type="zero")/predict(zero.neg,type="prob")[,1])

#  For calculaing the Sampling Zero (cannot explained by the model)
table(round(predict(zero.neg,type="zero"))) # 231
table(round(predict(fm1,newdata = new.paper,type_pred="response",type="zero")))
table(round(predict(fm2,newdata = new.paper,type_pred="response",type="zero")))
table(round(predict(fm3,newdata = new.paper,type_pred="response",type="zero")))
table(round(predict(fm4,newdata = new.paper,type_pred="response",type="zero")))

new.paper$zero.poi_zero_prob<-predict(zero.poi,type="zero")
new.paper$zero.neg_zero_prob<-predict(zero.neg,type="zero")
new.paper$fm1_zero_prob<-predict(fm1,newdata = new.paper,type_pred="response",type="zero")
new.paper$fm2_zero_prob<-predict(fm2,newdata = new.paper,type_pred="response",type="zero")
new.paper$fm3_zero_prob<-predict(fm3,newdata = new.paper,type_pred="response",type="zero")
new.paper$fm4_zero_prob<-predict(fm4,newdata = new.paper,type_pred="response",type="zero")

plot(new.paper$zero.poi_zero_prob[new.paper$n_ANC==0],col=1,typ="l")
lines(new.paper$zero.neg_zero_prob[new.paper$n_ANC==0],col=2,typ="l")
lines(new.paper$fm1_zero_prob[new.paper$n_ANC==0],col=3,typ="l")
lines(new.paper$fm2_zero_prob[new.paper$n_ANC==0],col=4,typ="l")
lines(new.paper$fm3_zero_prob[new.paper$n_ANC==0],col=5,typ="l")
lines(new.paper$fm4_zero_prob[new.paper$n_ANC==0],col=6,typ="l")
abline(h=0.5)

plot(new.paper$zero.poi_zero_prob[new.paper$n_ANC>0],col=1,typ="l")
lines(new.paper$zero.neg_zero_prob[new.paper$n_ANC>0],col=2,typ="l")
lines(new.paper$fm1_zero_prob[new.paper$n_ANC>0],col=3,typ="l")
lines(new.paper$fm2_zero_prob[new.paper$n_ANC>0],col=4,typ="l")
lines(new.paper$fm3_zero_prob[new.paper$n_ANC>0],col=5,typ="l")
lines(new.paper$fm4_zero_prob[new.paper$n_ANC>0],col=6,typ="l")
abline(h=0.5)

# Hurdle mixed Model (HMPR, HMPR.ERE, HMNBR and HMNBR.ERE) ----------------

# Hurdle mixed Poisson model with only fixed effects in the zero part
fm5 <- mixed_model(n_ANC ~ factor(HCDM)+
                     +factor(PW)+factor(RURAL)+factor(DIVISION)+factor(WE)+
                     factor(PE)+factor(SES)+factor(WMS), random = ~ 1 | V001, data = new.paper,
                   family = hurdle.poisson(), zi_fixed = ~ factor(HCDM)+
                     +factor(PW)+factor(RURAL)+factor(DIVISION)+factor(WE)+
                     factor(PE)+factor(SES)+factor(WMS))
summary(fm5)

lmtest::lrtest(hpoi,fm5)

coef_table_fm5<-round(summary(fm5)$ coef_table,3) # For Count Data
coef_table_zi_fm5<-round(summary(fm5)$ coef_table_zi,3) # For Zero Part

# Hurdle mixed Poisson model with mixed effects in the zero part

fm6 <- mixed_model(n_ANC ~ factor(HCDM)+
                     +factor(PW)+factor(RURAL)+factor(DIVISION)+factor(WE)+
                     factor(PE)+factor(SES)+factor(WMS), random = ~ 1 | V001, data = new.paper,
                   family = hurdle.poisson(), zi_fixed = ~ factor(HCDM)+
                     +factor(PW)+factor(RURAL)+factor(DIVISION)+factor(WE)+
                     factor(PE)+factor(SES)+factor(WMS),zi_random = ~ 1 | V001)

summary(fm6)

anova(fm5,fm6)

coef_table_fm6<-round(summary(fm6)$ coef_table,3) # For Count Data
coef_table_zi_fm6<-round(summary(fm6)$ coef_table_zi,3) # For Zero Part

# AIC      BIC  log.Lik    LRT df p.value
# fm5 18135.04 18350.49 -9018.52                  
# fm6 18030.63 18030.63 -8964.32 108.41  2 <0.0001

# Thus both Random parts are important for modelling Number of ANC

# Hurdle mixed Negative Binomial regression with only fixed effects in the zero part

fm7 <- mixed_model(n_ANC ~ factor(HCDM)+
                     +factor(PW)+factor(RURAL)+factor(DIVISION)+factor(WE)+
                     factor(PE)+factor(SES)+factor(WMS), random = ~ 1 | V001, data = new.paper,
                   family = hurdle.negative.binomial(), zi_fixed = ~ factor(HCDM)+
                     +factor(PW)+factor(RURAL)+factor(DIVISION)+factor(WE)+
                     factor(PE)+factor(SES)+factor(WMS))
summary(fm7)

lmtest::lrtest(hneg,fm7)

coef_table_fm7<-round(summary(fm7)$ coef_table,3) # For Count Data
coef_table_zi_fm7<-round(summary(fm7)$ coef_table_zi,3) # For Zero Part


# Hurdle mixed Negative Binomial regression with mixed effects in the zero part

fm8 <- mixed_model(n_ANC ~ factor(HCDM)+
                     +factor(PW)+factor(RURAL)+factor(DIVISION)+factor(WE)+
                     factor(PE)+factor(SES)+factor(WMS), random = ~ 1 | V001, data = new.paper,
                   family = hurdle.negative.binomial(), zi_fixed = ~ factor(HCDM)+
                     +factor(PW)+factor(RURAL)+factor(DIVISION)+factor(WE)+
                     factor(PE)+factor(SES)+factor(WMS),zi_random = ~ 1 | V001)

summary(fm8)

anova(fm7,fm8)

# AIC      BIC  log.Lik    LRT df p.value
# fm7 17958.68 18178.53 -8929.34                  
# fm8 17856.09 17856.09 -8876.04 106.59  2 <0.0001

coef_table_fm8<-round(summary(fm8)$ coef_table,3) # For Count Data
coef_table_zi_fm8<-round(summary(fm8)$ coef_table_zi,3) # For Zero Part

CI_coef_table_fm8<-confint(fm8,parm="fixed-effects")
CI_coef_table_zi_fm8<-confint(fm8,parm="zero_part")

library(xlsx)
write.xlsx2(coef_table_fm8,file="coef_table_fm8.count.xlsx")
write.xlsx2(coef_table_zi_fm8,file="coef_table_zi_fm8.zero.xlsx")

write.xlsx2(CI_coef_table_fm8,file="CI.est.coef.count.xlsx")
write.xlsx2(CI_coef_table_zi_fm8,file="CI.est.coef.zero.xlsx")


anova(fm4,fm8,test=FALSE)
lmtest::lrtest(fm3,fm7)
lmtest::lrtest(fm4,fm8)
# Thus both Random parts are important for modelling Number of ANC

# LogLik values --------------------#
logLik(zero.poi) # 'log Lik.' -9165.279 (df=48) # ZIP
logLik(hpoi)     # 'log Lik.' -9165.642 (df=48) # HP
logLik(fm1)      # 'log Lik.' -8997.587 (df=49) # ZIMP
logLik(fm2)      # 'log Lik.' -8967.549 (df=51) # ZIMP
logLik(fm5)      # 'log Lik.' -9018.52 (df=49)  # HMP
logLik(fm6)      # 'log Lik.' -8964.317 (df=51) # HMP
logLik(zero.neg) # 'log Lik.' -8971.616 (df=49) # ZINB
logLik(hneg)     # 'log Lik.' -8972.635 (df=49) # HNB
logLik(fm3)      # 'log Lik.' -8908.07 (df=50) # ZIMNB
logLik(fm4)      # 'log Lik.' -8875.411 (df=52)  # ZIMNB
logLik(fm7)      # 'log Lik.' -8929.34 (df=50)   # HMNB
logLik(fm8)      # 'log Lik.' -8876.044 (df=52)  # HMNB

# Distribution of Cluster Specific Random Effects

hist(ranef(fm8)[,1]) # For Count Data
hist(ranef(fm8)[,2]) # For Zero Part


est.coef.count<-cbind(ZINB=(coef.zero.neg.count[1:24,1]),ZINB.se=(coef.zero.neg.count[1:24,2]),ZINB.p=coef.zero.neg.count[1:24,4],
                      HNB=(coef.hneg.count[1:24,1]),HNB.se=(coef.hneg.count[1:24,2]),HNB.p=coef.hneg.count[1:24,4],
                      ZIMNB=(coef_table_fm3[,1]),ZIMNB.se=(coef_table_fm3[,2]),ZIMNB.p=coef_table_fm3[,4],
                      ZIMNB.ERE=(coef_table_fm4[,1]),ZIMNB.ERE.se=(coef_table_fm4[,2]),ZIMNB.ERE.p=coef_table_fm4[,4],
                      HMNB=(coef_table_fm7[,1]),HMNB.se=(coef_table_fm7[,2]),HMNB.p=coef_table_fm7[,4],
                      HMNB.ERE=(coef_table_fm8[,1]),HMNB.ERE.se=(coef_table_fm8[,2]),HMNB.ERE.p=coef_table_fm8[,4])

est.coef.zero<-cbind(ZINB=(coef.zero.neg.zero[,1]),ZINB.se=(coef.zero.neg.zero[,2]),ZINB.p=coef.zero.neg.zero[,4],
                     HNB=(coef.hneg.zero[,1]),HNB.se=(coef.hneg.zero[,2]),HNB.p=coef.hneg.zero[,4],
                     ZIMNB=(coef_table_zi_fm3[,1]),ZIMNB.se=(coef_table_zi_fm3[,2]),ZIMNB.p=coef_table_zi_fm3[,4],
                     ZIMNB.ERE=(coef_table_zi_fm4[,1]),ZIMNB.ERE.se=(coef_table_zi_fm4[,2]),ZIMNB.ERE.p=coef_table_zi_fm4[,4],
                     HMNB=(coef_table_zi_fm7[,1]),HMNB.se=(coef_table_zi_fm7[,2]),HMNB.p=coef_table_zi_fm7[,4],
                     HMNB.ERE=(coef_table_zi_fm8[,1]),HMNB.ERE.se=(coef_table_zi_fm8[,2]),HMNB.ERE.p=coef_table_zi_fm8[,4])


final.est.coef.count<-cbind(ZIMNB=exp(coef_table_fm4[,1]),p1=coef_table_fm4[,4],
                            HMNB=exp(coef_table_fm8[,1]),p2=coef_table_fm8[,4])
final.est.coef.zero<-cbind(ZIMNB=exp(coef_table_zi_fm4[,1]),p1=coef_table_zi_fm4[,4],HMNB=exp(coef_table_zi_fm8[,1]),p2=coef_table_zi_fm8[,4])

write.xlsx2(est.coef.count,file="est.coef.count.xlsx")
write.xlsx2(est.coef.zero,file="est.coef.zero.xlsx")


write.xlsx2(est.coef.count,file="est.coef.count.xlsx")
write.xlsx2(est.coef.zero,file="est.coef.zero.xlsx")

# Variance components from Mixed Models

c(summary(fm1)$D[1])
c(summary(fm2)$ D[1,1],summary(fm2)$ D[2,2])

c(summary(fm1)$D[1]) / (c(summary(fm1)$D[1]) + pi^2/3) 
c(summary(fm2)$ D[1,1]) / (c(summary(fm2)$ D[1,1]) + pi^2/3) 
c(summary(fm2)$ D[2,2]) / (c(summary(fm2)$ D[2,2]) + pi^2/3) 

c(summary(fm3)$D[1])
c(summary(fm4)$ D[1,1],summary(fm4)$ D[2,2])

c(summary(fm3)$D[1]) / (c(summary(fm3)$D[1]) + pi^2/3) 
c(summary(fm4)$ D[1,1]) / (c(summary(fm4)$ D[1,1]) + pi^2/3) 
c(summary(fm4)$ D[2,2]) / (c(summary(fm4)$ D[2,2]) + pi^2/3) 

# Variance components and ICC

c(summary(fm5)$D[1])
c(summary(fm6)$ D[1,1],summary(fm6)$ D[2,2])

c(summary(fm7)$D[1])
c(summary(fm8)$D[1,1],summary(fm8)$ D[2,2])

c(summary(fm7)$D[1]) / (c(summary(fm7)$D[1]) + pi^2/3) 
c(summary(fm8)$ D[1,1]) / (c(summary(fm8)$ D[1,1]) + pi^2/3) 
c(summary(fm8)$ D[2,2]) / (c(summary(fm8)$ D[2,2]) + pi^2/3) 

# Comparison of the models in terms of AIC
AIC(poi)       # 19274.66
AIC(poi.mixed) # 18564.14
AIC(zero.poi)  # 18420.37
AIC(hpoi)      # 18422.77
AIC(fm1)       # 18086.31 = zero.poi  - Mixed effect in count part
AIC(fm2)       # 18029.08 = zero.poi  - Mixed effect in both zero and count part
AIC(fm5)       # 18130.52 = hpoi  - Mixed effect in count part
AIC(fm6)       # 18024.69 = hpoi  - Mixed effect in both zero and count part


AIC(neg)       # 18314.42
AIC(neg.mixed) # 18099.96
AIC(zero.neg)  # 18041.23
AIC(hneg)      # 18043.27
AIC(fm3)       # 17916.14 = zero.neg  - Mixed effect in count part
AIC(fm4)       # 17854.82 = zero.neg  - Mixed effect  in both zero and count part
AIC(fm7)       # 17958.68 = hneg  - Mixed effect in count part
AIC(fm8)       # 17856.09 = hneg  - Mixed effect  in both zero and count part

# Goodness of Fit test of the Mixed Hurdle and Zero-inflated models using Simulated Residuals (GLMMADAPTIVE + DHARMa) --------------

resids_plot <- function (object, y, nsim = 1000,
                         type = c("subject_specific", "mean_subject"),
                         integerResponse = NULL) {
  if (!inherits(object, "MixMod"))
    stop("this function works for 'MixMod' objects.\n")
  type <- match.arg(type)
  if (is.null(integerResponse)) {
    integer_families <- c("binomial", "poisson", "negative binomial",
                          "zero-inflated poisson", "zero-inflated negative binomial", 
                          "hurdle poisson", "hurdle negative binomial")
    numeric_families <- c("hurdle log-normal", "beta", "hurdle beta")
    if (object$family$family %in% integer_families) {
      integerResponse <- TRUE
    } else if (object$family$family %in% numeric_families) {
      integerResponse <- FALSE
    } else {
      stop("non build-in family object; you need to specify the 'integerResponse',\n",
           "\targument indicating whether the outcome variable is integer or not.\n")
    }
  }
  sims <- simulate(object, nsim = nsim, type = type)
  fits <- fitted(object, type = type)
  dharmaRes <- DHARMa::createDHARMa(simulatedResponse = sims, observedResponse = y, 
                                    fittedPredictedResponse = fits, 
                                    integerResponse = integerResponse)
  uniformity.test<-ks.test(dharmaRes$scaledResiduals, "punif",0,1)
  DHARMa:::plot.DHARMa(dharmaRes, quantreg = TRUE)
  c(uniformity.test$statistic,uniformity.test$p.value)
}


set.seed(1000)
resids_plot(fm1,new.paper$n_ANC,integerResponse =TRUE)
set.seed(1000)
resids_plot(fm2,new.paper$n_ANC,integerResponse =TRUE)
set.seed(1000)
resids_plot(fm3,new.paper$n_ANC,integerResponse =TRUE)
set.seed(1000)
resids_plot(fm4,new.paper$n_ANC,integerResponse =TRUE)

set.seed(1000)
resids_plot(fm5,new.paper$n_ANC,integerResponse =TRUE)
set.seed(1000)
resids_plot(fm6,new.paper$n_ANC,integerResponse =TRUE)
set.seed(1000)
resids_plot(fm7,new.paper$n_ANC,integerResponse =TRUE)
set.seed(1000)
resids_plot(fm8,new.paper$n_ANC,integerResponse =TRUE)


# Figures for PLOSONE Journal

new.paper$ANC_Group <- 0
new.paper$ANC_Group[new.paper$n_ANC == 1] <- 1
new.paper$ANC_Group[new.paper$n_ANC == 2 ] <- 2
new.paper$ANC_Group[new.paper$n_ANC == 3 ] <- 3
new.paper$ANC_Group[new.paper$n_ANC == 4 ] <- 4
new.paper$ANC_Group[new.paper$n_ANC == 5 ] <- 5
new.paper$ANC_Group[new.paper$n_ANC == 6 ] <- 6
new.paper$ANC_Group[new.paper$n_ANC == 7 ] <- 7
new.paper$ANC_Group[new.paper$n_ANC == 8 ] <- 8
new.paper$ANC_Group[new.paper$n_ANC > 8 ] <- 9

prop.ANC <- table(new.paper$ANC_Group)/sum(table(new.paper$ANC_Group))
se.prop.ANC <- sqrt(prop.ANC*(1-prop.ANC)/length(new.paper$n_ANC))

names(prop.ANC) <- c("NO ANC", "1-3 ANC", "At least 4 ANC")
names(se.prop.ANC) <- c("NO ANC", "1-3 ANC", "At least 4 ANC")

dat <- data.frame(ANC=c("0", "1", "2", "3" , "4", "5" , "6" , "7", "8" , "9+"),Proportion=as.numeric(prop.ANC),se.prop.ANC=as.numeric(se.prop.ANC))
ggplot(dat, aes(x=ANC, y=Proportion)) +
  geom_bar(stat='identity', width = 0.75) +
  geom_errorbar(aes(ymin=Proportion-1.96*se.prop.ANC, ymax=Proportion+1.96*se.prop.ANC),
                width=.2) +
  xlab('Number of ANC visits') +
  ylab('Percentage of women') +  theme_grey(base_size = 14) # + theme(axis.text=element_text(size=12),face="bold")
ggsave("Fig 1.tiff", width = 10, height = 7, units = "in",dpi=500, bg = "white", pointsize = 12,compression = c("lzw"))


tiff(filename = "Fig 2.tiff",
     width = 12, height = 10, units = "in",res=500, bg = "white", pointsize = 12,
     compression = c("lzw"))
#png("Fig 2.png", width = 12, height = 8, units = "in", bg = "white",res=500)
par(mfrow=c(2,2),mar=c(1,1,0.5,0.5),pin=c(6,5),mai = c(0.8, 0.9, 0.5, 0.1),mgp = c(2.5, 1, 0))
#par(mfrow=c(1,2))
qqnorm(ranef(fm8)[,1]/sqrt(fm8$D[1,1]),main="QQ-Plot of  standardized residuals: Count part",cex.lab=1.35, cex.axis=1.1)
qqline(ranef(fm8)[,1]/sqrt(fm8$D[1,1]),col=2,lwd=2)
# h<-hist(ranef(fm8)[,1]/sqrt(fm8$D[1,1]),breaks=30,freq=TRUE,main="Histogram of standardized residuals: Count part",xlab="Standardized residuals")
# x<-ranef(fm8)[,1]/sqrt(fm8$D[1,1])
# xfit<-seq(min(x),max(x),length=40) 
# yfit<-dnorm(xfit,mean=mean(x),sd=sd(x)) 
# yfit <- yfit*diff(h$mids[1:2])*length(x) 
# lines(xfit, yfit, col="blue", lwd=2)
plot(ranef(fm8)[,1]/sqrt(fm8$D[1,1]),main="Distribution  of standardized residuals: Count part",ylab="Standardized residuals",xlab="Cluster",cex.lab=1.35, cex.axis=1.1)
abline(h=0,col=2,lwd=2)

qqnorm(ranef(fm8)[,2]/sqrt(fm8$D[2,2]),main="QQ-Plot of  standardized residuals: Zero part",cex.lab=1.35, cex.axis=1.1)
qqline(ranef(fm8)[,2]/sqrt(fm8$D[2,2]),col=2,lwd=2)
# h<-hist(ranef(fm8)[,2]/sqrt(fm8$D[2,2]),breaks=30,freq=TRUE,main="Histogram of standardized residuals: Zero part",xlab="Standardized residuals")
# x<-ranef(fm8)[,2]/sqrt(fm8$D[2,2])
# xfit<-seq(min(x),max(x),length=40) 
# yfit<-dnorm(xfit,mean=mean(x),sd=sd(x)) 
# yfit <- yfit*diff(h$mids[1:2])*length(x) 
# lines(xfit, yfit, col="blue", lwd=2)
plot(ranef(fm8)[,2]/sqrt(fm8$D[2,2]),main="Distribution of  standardized residuals: Zero part",ylab="Standardized residuals",xlab="Cluster",cex.lab=1.35, cex.axis=1.1)
abline(h=0,col=2,lwd=2)

dev.off()

# Presenting IRR and OR in Figures 

CI.est.coef.count <- read.xlsx2 ("CI.est.coef.count.xlsx",sheetName="Sheet1")

Region<-CI.est.coef.count[7:11,]
colnames(Region) <- c("Division","beta.ll","beta","beta.ul","IRR.LL","IRR","IRR.UL")

# ggplot(Region, aes(x = Division, y = IRR)) +
#   geom_point(size = 4) +
#   geom_errorbar(aes(ymax = IRR.UL, ymin = IRR.LL))
# 
# 
# 
# 
# ggplot(Region, aes(x=Division, y=IRR)) +
#   geom_bar(stat='identity') +
#   geom_errorbar(aes(ymin=IRR.LL, ymax=IRR.UL),
#                 width=.2) +
#   xlab('Region') +
#   ylab('IRR')
# 

IRR.Plot <- read.xlsx2 ("IRR.Plot.Data.xlsx",sheetName="Sheet1",header = TRUE)
IRR.Plot$IRR <- round(as.numeric(paste(IRR.Plot$IRR)),2)
IRR.Plot$IRR.LL <- round(as.numeric(paste(IRR.Plot$IRR.LL)),2)
IRR.Plot$IRR.UL <- round(as.numeric(paste(IRR.Plot$IRR.UL)),2)

My_Theme = theme(
  axis.title.x = element_text(size = 14),
  axis.text.x = element_text(size = 14),
  axis.text.y = element_text(size = 14),
  axis.title.y = element_text(size = 14))

Region<-IRR.Plot[IRR.Plot$Motive=="Region",]

p1 <- ggplot(Region, aes(x=X, y=IRR,col=Measure)) +
  geom_point(size = 4) +
  geom_errorbar(aes(ymin=IRR.LL, ymax=IRR.UL),
                width=.5,position = position_dodge2(width = 0.5, padding = 0.5)) +
  ylab('IRR and OR') +  xlab(NULL) + ggtitle("Region") +
  scale_x_discrete(limits = c("Barisal", "Chittagong", "Dhaka","Khulna","Rajshahi","Rangpur","Sylhet"))

p1 <- p1 + My_Theme 

Residence<-IRR.Plot[IRR.Plot$Motive=="Place of Residence",]

p2 <- ggplot(Residence, aes(x=X, y=IRR,col=Measure)) +
  geom_point(size = 4) +
  geom_errorbar(aes(ymin=IRR.LL, ymax=IRR.UL),
                width=.2,position = position_dodge2(width = 0.5, padding = 0.5)) +
  ylab('IRR and OR') +  xlab(NULL) + ggtitle("Place of Residence") +
  scale_x_discrete(limits = c("Urban", "Rural"))

p2 <- p2 + My_Theme

Wealth_Status<-IRR.Plot[IRR.Plot$Motive=="Wealth Status",]

p3 <- ggplot(Wealth_Status, aes(x=X, y=IRR,col=Measure)) +
  geom_point(size = 4) +
  geom_errorbar(aes(ymin=IRR.LL, ymax=IRR.UL),
                width=.5,position = position_dodge2(width = 0.5, padding = 0.5)) +
  ylab('IRR and OR') +  xlab(NULL) + ggtitle("Household Wealth Status") +
  scale_x_discrete(limits = c("Poorest", "Poorer","Middle","Richer","Richest"))

p3 <- p3 + My_Theme

Woman_Education<-IRR.Plot[IRR.Plot$Motive=="Woman's Education",]

p4 <- ggplot(Woman_Education, aes(x=X, y=IRR,col=Measure)) +
  geom_point(size = 4) +
  geom_errorbar(aes(ymin=IRR.LL, ymax=IRR.UL),
                width=.5,position = position_dodge2(width = 0.5, padding = 0.5)) +
  ylab('IRR and OR') + xlab(NULL) + ggtitle("Woman's Education") +
  scale_x_discrete(limits = c("Illiterate", "Primary", "Secondary","Higher"))

p4 <- p4 + My_Theme

Partner_Education<-IRR.Plot[IRR.Plot$Motive=="Partner's Education",]

p5 <- ggplot(Partner_Education, aes(x=X, y=IRR,col=Measure)) +
  geom_point(size = 4) +
  geom_errorbar(aes(ymin=IRR.LL, ymax=IRR.UL),
                width=.5,position = position_dodge2(width = 0.5, padding = 0.5)) +
  ylab('IRR and OR') +  xlab(NULL) + ggtitle("Partner's Education") +
  scale_x_discrete(limits = c("Illiterate", "Primary", "Secondary","Higher"))

p5 <- p5 + My_Theme

Access_to_Mass_Media <- IRR.Plot[IRR.Plot$Motive=="Access to Mass Media",]


p6 <- ggplot(Access_to_Mass_Media, aes(x=X, y=IRR,col=Measure)) +
  geom_point(size = 4) +
  geom_errorbar(aes(ymin=IRR.LL, ymax=IRR.UL),
                width=.5,position = position_dodge2(width = 0.5, padding = 0.5)) +
  ylab('IRR and OR') +  xlab(NULL) + ggtitle("Woman's Access to Mass Media") +
  scale_x_discrete(limits = c("Not at all", "Less than once a week", "At least once a week"))

p6 <- p6 + My_Theme

Decision_taker_on_Health_Care<- IRR.Plot[IRR.Plot$Motive=="Decision taker on Health Care",]


p7 <- ggplot(Decision_taker_on_Health_Care, aes(x=X, y=IRR,col=Measure)) +
  geom_point(size = 4) +
  geom_errorbar(aes(ymin=IRR.LL, ymax=IRR.UL),
                width=.5,position = position_dodge2(width = 0.5, padding = 0.5)) +
  ylab('IRR and OR') + xlab(NULL) + ggtitle("Decision taker on Health Care") +
  scale_x_discrete(limits = c("Woman alone", "Woman & husband", "Husband alone", "Other"))

p7 <- p7 + My_Theme

Pregnancy_Wanted<- IRR.Plot[IRR.Plot$Motive=="Pregnancy Wanted",]


p8 <- ggplot(Pregnancy_Wanted, aes(x=X, y=IRR,col=Measure)) +
  geom_point(size = 4) +
  geom_errorbar(aes(ymin=IRR.LL, ymax=IRR.UL),
                width=0.5,position = position_dodge2(width = 0.5, padding = 0.5)) +
  ylab('IRR and OR') + xlab(NULL) + ggtitle("Woman's Pregnancy Wanted") +
  scale_x_discrete(limits = c("No", "Yes")) 

p8 <- p8 + My_Theme

require(ggpubr)

figure <- ggarrange(p1, p2, p3, p4, p5, p6, p7, p8,
                    ncol = 2, nrow = 4, common.legend = TRUE, legend = "bottom") 
# labels = c("Region" , "Place of Residence",
#   "Household Wealth Status","Woman's Education", "Parent's Education",
#   "Access to Mass Media", "Decision taker on Health Care", "Pregnancy Wanted"),


ggsave("Fig 3.tiff", width = 16, height = 14, units = "in",dpi=500, bg = "white", pointsize = 12,compression = c("lzw"))
